# Supplementary material for: A collection of barcoded natural isolates of Saccharomyces paradoxus to study microbial evolutionary ecology
Source: Microbiologyopen. 2018 Dec 19;8(7):e00773. doi: 10.1002/mbo3.773 (PMC6612553; doi:10.1002/mbo3.773)
Supplement: Supplementary file 2 [file MBO3-8-e00773-s002.xlsx]

## Sheet: TableS1
Table S1 | List of barcoded strains
Name	Lineage	Sample location	Substrate	Reference	Cassette	Sanger sequencing	Sequencing comment	S. cerevisiae strain	S. cerevisiae replacement	Barcode from Filteau et al. (2016)	Barcode from the Deletion Collection (Giaever et al. 2002)	Genome sequenced	Present in pools analysed
MSH_3056-4	SpB	Mont St Hilaire, Quebec, Canada	Bark - Oak tree		HPH	GATAGTGTCAATGCTCTC		YMR201C			GATAGTGTCAATGCTCTC		yes
LL2014_101	SpB	Pointe Platon, Quebec, Canada	Soil - Acer		HPH	ATTGAGCACCCATTNACGGC		YMR025W			ATTGAGCACCCATTNACGGC	yes	yes
LL2014_177	SpC	Pointe Platon, Quebec, Canada	Bark - Acer		NAT	ATTGAGCCTGACCACAGCG		YLR442C			ATTGAGCCTGACCACAGCG	yes	yes
MSH_573-4	SpB	Mont St Hilaire, Quebec, Canada	Bark - Oak tree	Published in Leducq et al. 2014	NAT	AGCGAACGACCATGTGCTAC		YKL170W			AGCGAACGACCATGTGCTAC		yes
LL13-036	SpB	Woburn, Massachusetts, USA	Bark - Oak tree		HPH	GGCACACATTATTCGCAAAC		YKL072W			GGCACACATTATTCGCAAAC		yes
LL2016_035	SpC	Lac Meech (Est), Parc de la Gatineau, Quebec, Canada			HPH	ATAGACGCGGACATCGAG		Ykb|017	0		ATAGACGCGGACATCGAG	yes
LL2016_252	SpB	Afton, Michigan, USA	Soil - Oak		NAT	AAGCTGTGATAACTGTGCAG		YJL217W			AAGCTGTGATAACTGTGCAG
LL2014_160	SpC*	Pointe Platon, Quebec, Canada	Bark - Quercus		HPH	GCTCATGTCAAACGACCGAA		YJL196C	0		GCTCATGTCAAACGACCGAA		yes
LL13-055	SpB	Rockport, Massachusetts, USA	Bark - Oak tree	Published in Leducq et al. 2016	NAT	CAAGGACCCGCAAGTGTCTA		YCR019W	0		CAAGGACCCGCAAGTGTCTA	yes	yes
LL2014_009	SpB	Holderness, New Hempshire, USA	Bark - Mapple tree		NAT	CCGACCACGCAATTATTTGA		YLL041C	YCR001W		CCGACCACGCAATTATTTGA		yes
yHKS_175	SpB	Madison, Wisconsin, USA	Soil - Quercus alba	Published in Sylvester et al. 2015	HPH	AGCGCGACGTTGATCCAGAT		YAL037W			AGCGCGACGTTGATCCAGAT	yes
LL2014_070	SpB	Pointe Platon, Quebec, Canada	Bark - Acer		NAT	CCGCTGCACAGATGTGAAG	potential mutation	YML082W	0		CCGCTGCACAGATGTTGAAG
LL2016_199	SpC*	Riverwood Park, Mississauga, Ontario			HPH	TATGAGGCCCTACAGCACTC	potential mutation	YPL221W	0	TATGAGGACCTACAGCACTT	TATGAGGACCTACAGCACTC	yes	yes
UWOPS-99.501.1	SpB	St Joseph Island, Ontario, Canada	Bark - Oak tree	Published in Leducq et al. 2014	NAT	GGCTAACCCTCAATGACTAT	potential mutation	YLR065C	YKL164C	GGCTAACCTTCAATGACTAT	GGCTAACCTTCAATGACTAC	yes	yes
LL13-166	SpC	Mont St Anne, Quebec, Canada	Bark - Mapple tree	Published in Leducq et al. 2016	NAT	GGCCTAGTCGCTTCATCTCG		YNL266W	0		GGCCTAGTCGCTTCATCTCG	yes	yes
LL2014_137	SpC*	Pointe Platon, Quebec, Canada	Soil - Quercus		HPH	GCTCATCTAACAGTATTGGC		YPL227C	0		GCTCATCTAACAGTATTGGC		yes
LL2016_046	SpB	Lac Meech (Est), Parc de la Gatineau, Quebec, Canada	Maple Soil		NAT	CCAGTCACAAGATAGTGCCA		YEL042W			CCAGTCACAAGATAGTGCCA	yes
UTM-10	SpB	University of Toronto Mississauga, Ontario, Canada	Quercus	Published in Leducq et al. 2014	NAT	GCAGAGCCGTTAATTTCTTC		YDR131C			GCAGAGCCGTTAATTTCTTC	yes
LL2016_269	SpB	Cornell, New York, USA	Pine_Soil		NAT	CACTGACGCTCACTGATTAT		YHR049W			CACTGACGCTCACTGATTAT	yes
LL2016_258	SpB	Afton, Michigan, USA	Soil - Oak		NAT	CCTTCTTGAGGATGTGAGAT		YHR044C			CCTTCTTGAGGATGTGAGAT	yes
LL2016_234	SpB	Afton, Michigan, USA	Soil - Oak		NAT	TCTTCACAGCAAGCAAGGGA		YJL185C			TCTTCACAGCAAGCAAGGGA	yes
LL2016_250	SpB	Afton, Michigan, USA	Soil - Oak		HPH	TTGGTACATGCCCGACACTG		YHR153C	0		TTGGTACATGCCCGACACTG	yes
LL13-201	SpC	Orford sur le lac, Quebec, Canada	Bark - Mapple tree	Published in Leducq et al. 2016	NAT	ACATGATTGAACTCGGTGCC		YOR072W	0		ACATGATTGAACTCGGTGCC	yes	yes
WX35	SpB	University of Toronto Mississauga, Ontario, Canada	Quercus	Published in Xia et al. 2017	HPH	GCGAATATCAACCTTGCCA		YER049W	0	GCGAATATCAACCTTGCCA	GCGAATATCAAACCTTGCCA	yes	yes
LL2014_109	SpC*	Pointe Platon, Quebec, Canada	Soil - Quercus		HPH	AGCACTCCCTCAGGATTTG		YOR089C	0	AGCACTCCCTCAGGATTTG	AGCACTCCCTCATGGATTTG		yes
LL2016_271	SpB	Cornell, New York, USA	Oak_Soil		NAT	AGGGTTATTTCACTCTCCTG		YDR421W	0	AGGGTTATTTCACTCTCCTG	AGGGTTATTCCACTCTCCTG	yes
LL2016_065	SpB	Sucrerie, Parc de la Gatineau, Quebec, Canada	Oak Bark		NAT	TAGAGGCACTCAATGCTCACG		YER033C	0	TAGAGGCACTCAATGCTCACG	TAGAGGCACTCATGCTCACG	yes
LL12_024	SpB	Ile St Quentin, Quebec, Canada	Bark - Oak tree	Published in Charron et al. 2014	HPH	ATATCTCGTAACGCGGCAG		YMR291W	0	ATATCTCGTAACGCGGCAG	ATATCTCGCTAACGCGGCAG	yes	yes
LL12_025	SpB	Sherbrooke, Quebec, Canada	Bark - Oak tree	Published in Charron et al. 2014	HPH	CCACCATGATGAATTGTCAT		YNL305C	0	CCACCATGATGAATTGTCAT	CCACCATGATGAATTGTCAC	yes	yes
LL13-057	SpB	Saco, Maine, USA	Bark - Oak tree		HPH	CCTAATGCTAGACATTGATC		YMR148W	0	CCTAATGCTAGACATTGATC	CCTCATGCTAGACATTGATC
LL13-183	SpB	Saint-John, Nouveau-Brunswick, Canada	Bark - Quercus rubra	Published in Leducq et al. 2016	HPH	CAGCGACCGAGATTANGTG		YMR299C	0	CAGCGACCGAGATTATGTG	CAGCCGACCGAGATTATGTG	yes
LL2014_050	SpB	Saint-Tite-des-Caps, Quebec, Canada	Bark - Quercus rubra		HPH	TATGACCCCGCAGTGCATG		YMR253C	0	TATGACCCCGCAGTGCATG	TATGATCCCGCAGTGGCATG		yes
LL2014_077	SpB	Pointe Platon, Quebec, Canada	Bark - Quercus		HPH	ACCCTAGCGGCTTGATGTG		YMR255W	0	ACCCTAGCGGCTTGATGTG	ACCCTAGCGGCATTGATGTG		yes
LL2014_086	SpB	Pointe Platon, Quebec, Canada	Bark - Acer		HPH	CGCCTGAGCTACAAANANGA		YLR017W	0	CGCTGAGCTACAAAGATGA	CGCCTGAGCTACAAAGATGA		yes
LL2014_112	SpB	Pointe Platon, Quebec, Canada	Soil - Acer		HPH	GAGATGATGCTACCCAGCCG		YMR159C	0	GAGATGATGCTACCCAGCCG	TAGATGATGCTACCCAGCCG		yes
LL2014_130	SpB	Pointe Platon, Quebec, Canada	Soil - Quercus		HPH	ATAAGATAGGAACCGCACCC		YAL022C	YLR218C	ATAAGATAGGAACCGCACCC	ATAGGATAGGAACCGCACCC		yes
LL12_002	SpB	Pointe Platon, Quebec, Canada	Bark - Oak tree	Published in Charron et al. 2014	NAT	TGCACAGCGACAATACGCGA		YAL019W	0	TGCACAGCGAAATACGCGA	TGCACAGCGACAATACGCGA	yes
LL13-049	SpB	Rockport, Massachusetts, USA	Bark - Oak tree	Published in Leducq et al. 2016	NAT	GATACGCGCAATCTCTATA		YAL013W	0	GATACGCGCAATCTCTATA	GATACGCGCCAATCTCTATA	yes	yes
LL2014_015	SpB	Holderness, New Hempshire, USA	Bark - Mapple tree		NAT	ATGCGCTCTGAACTGCGACC		YML089C	0	ATGCGCTCTGAACTGCGACC	ATGCGCTCTGAACTGCGATC
LL2014_031	SpB	Holderness, New Hempshire, USA	Bark - Mapple tree		NAT	CTTGAATCGCAAGGAAGCTA		YMR275C	0	CTTGAATCGCAAGGAAGCTA	CCTGAATCGCAAGGAAGCTA		yes
LL2014_060	SpB	Mont Orford, Quebec, Canada	Bark - Acer		NAT	TAAGATGTGTGAACTGTGTC		YAL056W	0	TAAGATGTGTGAACTGTGTC	TAAGATGTGTGAACTGCGTC		yes
LL2014_150	SpB	Pointe Platon, Quebec, Canada	Bark - Acer		NAT	TATGCTCGTGTAGTTCGGCT		YML005W	0	TATGCTCGTGTAGTTCGGCT	TATGCTCGTGCAGTTCGGCT		yes
LL2014_151	SpB	Pointe Platon, Quebec, Canada	Soil - Quercus		NAT	CTGATCGAGAGATAGTTAG		YMR040W	0	CTGATCGAGAGATAGTTAG	CTGATCGAGAGATAGTTACG		yes
LL2014_166	SpB	Pointe Platon, Quebec, Canada	Soil - Quercus		HPH	ATGTCACCTCAGAGCCGTG		YAL040C	0	ATGTCACCTCAGAGCCGTG	ATTGTCACCTCAGAGCCGTG		yes
MSH_578-3-F8	SpB	Mont St Hilaire, Quebec, Canada	Bark - Oak tree		HPH	TCTATGGCGTGGCGCACTT		YMR002W	0	TCTATGGCGTGGCGCACTT	TCTATGACGCTGGCGCACTT	yes
MSH_3052-1	SpB	Mont St Hilaire, Quebec, Canada	Bark - Oak tree		HPH	TATCCAGTGCCATAGAGGCG		YMR251W	0	AATCCTATCGCAGAGAGGCG	TATCCAGTGCCATAGAGGCG	yes	yes
MSH_830b-4_F2_	SpB	Mont St Hilaire, Quebec, Canada	Bark - Oak tree		HPH	GTGCGCCCAAATCAGAAA		YML054C	0	GTGCGCCCAAATCAGAAA	GTGCGCCTCCAAATCAGAAA		yes
MSH_838-2	SpB	Mont St Hilaire, Quebec, Canada	Bark - Oak tree		HPH	CTATGTGTGCGATGCGTCTT		YAL029C	0	CTATGTGTGCGATGCGTCTT	CTATGTGCGCGATGCGTCTT		yes
yHKS_157	SpB	Madison, Wisconsin, USA	Bark - Quercus alba	Published in Sylvester et al. 2015	HPH	GCCTGTAAGTCAACTCATAC		YNL280C	YOR200W	GCCTGTAAGTCAACTCAAC	GCCTGTAAGTCAACTCATAC	yes	yes
yHRM_69	SpB	Madison, Wisconsin, USA	Soil - Unknown	Published in Sylvester et al. 2015	HPH	CATCGAAGAGCACTGCATAC		YLR024C	0	GGCAGACACGTCAAGCATAC	CATCGAAGAGCACTGCATAC	yes	yes
LL2015_004	SpB	Erabliere de la montagne verte, Nouveau-brunswick, Canada	Soil - Acer saccharum		NAT	TCCATACCGATAAAGTTCGA		YLR113W	0	TCCATACCGATAAAGTTCGA	TCCATACCGATAAAGCTCGA	yes	yes
MSH_657	SpB	Mont St Hilaire, Quebec, Canada	Bark - Oak tree		NAT	TGGTAGACCCACAAACTAC		YLR057W	YKL157W	TGGTAGACCCACAAACTAC	TGGTTAGACCCACAAACTAC		yes
MSH_830b-4_F2_	SpB	Mont St Hilaire, Quebec, Canada	Bark - Oak tree		NAT	GAGAGGCATACATTGTGATC		YML088W	0	GAGAGGCATACATTGTGATC	GAGAGGCATACATTGCGATC		yes
MSH_3056-4	SpB	Mont St Hilaire, Quebec, Canada	Bark - Oak tree		NAT	CGGGCCTTCATAGTTACCTT		YMR175W	YGR078C	CGGGCCTTCATAGTTACCT	CGGGCCTTCATAGTTACCTT		yes
UWOPS-79.14	SpB	Long Point, Ontario, Canada	Knot - Apple tree	Published in Leducq et al. 2014	NAT	CCGAGAGAGTAAAGAGTC		YMR032W	0	CCGAGAGAGTAAAGAGTC	CCGCAGAGAGTATAAGAGTC	yes	yes
95-7-1D	SpB	East Lansing, Michigan, USA	Bark - Oak tree	Published in Kuehne et al. 2007	NAT	CCTAGGTATCAACTCAGA		YMR233W	0	CCTAGGTATCAACTCAGA	CCATAGGTATCAACTCAGAC	yes	yes
yHKS_58	SpB	Columbia, Missouri, USA	Quercus alba	Published in Sylvester et al. 2015	NAT	GCCGTGTGAACAATCCAGAA		YNL320W	0	GCCGTGTGAACAATCCAGAA	GCCGCGTGAACAATCCAGAA		yes
yHKS_5	SpB	Slinger, Wisconsin, USA	Bark - Unknown	Published in Sylvester et al. 2015	NAT	CCGATCAACTCATTTGAAG		YML081W	0	CCGATCAACTCATTTGAAG	CCGATCACACTCATTTGAAG	yes	yes
yHKS_246	SpB	Plainfield, New Hamshire, USA	Soil - Fagus grandifolia	Published in Sylvester et al. 2015	NAT	AATAGCTGCTCAAGGCCAGC		YMR284W	0	AATAGCTGCTCAAGGCCAGC	AATAGCTCTTCAAGGCCAGC	yes
yHRM_48	SpB	Salem, Oregon, USA	Soil - Quercus	Published in Sylvester et al. 2015	NAT	CATCTCGTAGGATCTGGCT		YML004C	0	CATCTCGTAGGATCTGGCT	CATCTCGTAGGATCTGGGCT	yes	yes
yHBJ_1	SpB	Iron River, Wisconsin, USA	Decayed wood - Oak tree	Published in Leducq et al. 2014	NAT	AGCAGTAGTGGTATAACCG		YMR041C	0	AGCAGTAGTGGTATAACCG	AGCAGCAGTGTGTATAACCG	yes	yes
LL13-166	SpC	Mont St Anne, Quebec, Canada	Bark - Mapple tree	Published in Leducq et al. 2016	HPH	CTCTCAGGAGGAAGAATGTA		YOR008C	0	CCATCTGTCCAATAGTGGTA	CTCTCAGGAGGAAGAATGTA	yes	yes
LL13-200	SpC	Orford sur le lac, Quebec, Canada	Bark - Mapple tree	Published in Leducq et al. 2016	HPH	TCGTTCACTGAGCTTGNGT		YOR045W	0	TCGTTCACTGAGCTTGCGT	TCGATTCACTGAGCTTGCGT	yes	yes
LL13-207	SpC	Orford sur le lac, Quebec, Canada	Bark - Mapple tree	Published in Leducq et al. 2016	HPH	CGACGCCAAGACGCTCGTA		YPL092W	YKL003C	CGACGCCAAGACGCTCGTA	CGACTGCCAAGACGTTCGTA	yes	yes
MSH_587-1	SpC	Mont St Hilaire, Quebec, Canada	Bark - Oak tree	Published in Leducq et al. 2014	HPH	TTAGCCGCTCCATGTGCTTG		YOR363C	0	TTAGCCGCTCCATTGCTTG	TTAGCCGCTCCATGTGCTTG	yes
LL11_006	SpC*	Ile dOrleans, Quebec, Canada	Rotten apple	Published in Charron et al. 2014	HPH	CATAGCGTACAATGCTCGA		YOR055W	0	CATAGCGTACAATGCTCGA	CATAGCGTACAATGCTCTGA	yes	yes
LL2014_079	SpC*	Pointe Platon, Quebec, Canada	Sticky gum - Quercus		HPH	TATCCGTCGGAGCGCGTTT		YOR019W	YLR170C	TATCCGTCGGAGCGCGTTT	TATCCTGTCGGAGCGCGTTT		yes
LL11_011	SpC	Squatec, Quebec, Canada	Bomblebee	Published in Charron et al. 2014	NAT	GTATTGTCTGACCGCCGCGT		YBR184W	0	GTATTGTCTGACCGCCGCGT	ATATTGTCTGACCGCCGCGT	yes	yes
LL11_012	SpC	Duchesnay, Quebec, Canada	Bark - Mapple tree	Published in Charron et al. 2014	NAT	AGCGCGTAGTTCGTGATT		YBR242W	0	AGCGCGTAGTTCGTGATT	AGCGCGTAGTTCAGTTGATT	yes	yes
LL12_010	SpC	Parc du Bic, Quebec, Canada	Bark - Mapple tree	Published in Charron et al. 2014	NAT	CCTAAGTCTCAAGAAGGCTA		YOL049W	YCR014C	CCTAAGTCTAAGAAGGCTA	CCTAAGTCTCAAGAAGGCTA	yes
LL12_019	SpC	Pointe Platon, Quebec, Canada	Bark - Oak tree	Published in Charron et al. 2014	NAT	TAACTGCCGCGAGTCGTCTT		YBR187W	YLR151C	TACTGCCGCGAGTCGTCTT	TAACTGCCGCGAGTCGTCTT	yes	yes
LL13-006	SpC	Quebec, Quebec, Canada	Bark - Oak tree	Published in Leducq et al. 2016	NAT	CACGATTCAGTATCAGTTCG		YOR027W	0	CACGATTCAGTATCAGTTCG	CACGATTCAGCATCAGTTCG	yes	yes
LL2014_096	SpC*	Pointe Platon, Quebec, Canada	Soil - Quercus		NAT	CAAGGTCTGCCAAGTTTCTA		YOL063C	YCR020C	CAAGGACCCGCAAGTGTCTA	CAAGGTCTGCCAAGTTTCTA		yes
LL2014_065	SpB	Cap Chat, Quebec, Canada	Soil - Acer saccharum		HPH	AATGCACGGCAACAAAAAAAA	potential sequencing error	YLR099C	YKL062W	AATGCACGGCAACCGCTTTA	AATGCTCGGCAACCGCTTTA
MSH_475	SpB	Mont St Hilaire, Quebec, Canada	Bark - Oak tree	Published in Leducq et al. 2014	NAT	illegible	potential sequencing error	YML024W	0	TACACGAGATGGAAGAGTC	TCACACGAGATGGAAGAGTC	yes
LL2014_099	SpC*	Pointe Platon, Quebec, Canada	Sticky gum - Acer		HPH	illegible	potential sequencing error	YPL145C	0	CGGATCGTAGCATCTCCTG	CGGATCGTAGCATCTTCCTG
LL2014_102	SpC*	Pointe Platon, Quebec, Canada	Bark - Acer		HPH			YBR182C	0	AGTATTCGGCTCCAAGCGT	AGTATTCGGCTCCACAGCGT
LL2014_070	SpB	Pointe Platon, Quebec, Canada	Bark - Acer		HPH			YML050W	0	CACGATAGGAAATCGTCCA	CACGATAGGAAATGCGTCCA
LL2014_105	SpC*	Pointe Platon, Quebec, Canada	Soil - Quercus		NAT	ATGGCCGTGTCAGCCTACTT		YBR250W	0	ATGGCCGTGTCAGCCTACTT	ATGGCCGTGTCAGCCTACTT		yes
LL2014_092	SpC*	Pointe Platon, Quebec, Canada	Soil - Acer		NAT	CGGCGAAGGAGCCATGTATA	potential mutation	YOL017W	YCR009C	CGGCGAAGGAACCATGTATA	CGGCGAAGGAACCATGTATA	yes	yes
yHKS_344	SpB	Plainfield, New Hamshire, USA	Soil - Betula populifolia	Published in Sylvester et al. 2015	HPH	TCGTCCAGAGAACAGACTGA	potential mutation	YLR107W	0	TCGTCCAGAGAACAGACCGA	TCGTCCAGAGAACAGACCGA	yes	yes
LL12_010	SpC	Parc du Bic, Quebec, Canada	Bark - Mapple tree	Published in Charron et al. 2014	HPH	GATCGCTATCCACTTTTATG	potential mutation	YOL070C	0	GATCGCTATCCACTCTTATG	GATCGCTATCCACTCTTATG	yes
LL13-151	SpC	Mont St Anne, Quebec, Canada	Bark - Mapple tree		NAT	GCGCGTATTAAACAGCTCAA	potential mutation	YPL191C	0	GCGCGTATCAAACAGCTCAA	GCGCGTATCAAACAGCTCAA
yHBJ_12	SpB	Iron River, Wisconsin, USA	Soil - Abies balsamea	Published in Sylvester et al. 2015	HPH	TATCTGAGCCCAGTGTGCAG		YDR109C	YJL168C	TATCTGAGCCCAGTGTGCAG	TATCTGAGCCCAGTGTGCAG	yes	yes
yHBJ_17	SpB	Iron River, Wisconsin, USA	Decayed wood - Birch tree	Published in Leducq et al. 2014	HPH	ATATTGAGAGTTACCCGGTG		YDR425W	0	ATATTGAGAGTTACCCGGTG	ATATTGAGAGTTACCCGGTG		yes
yHBJ_24	SpB	Iron River, Wisconsin, USA	Decayed wood - Oak tree	Published in Leducq et al. 2014	HPH	GGGTCATCACGGCTCATCAT		YER045C	0	GGGTCATCACGGCTCATCAT	GGGTCATCACGGCTCATCAT	yes	yes
YPS484	SpB	Grand Bend, Ontario, Canada	Bark - Oak tree	Published in Kuehne et al. 2007	HPH	GTAATTCGACCCAATCCTGA		YGR182C	0	GTAATTCGACCCAATCCTGA	GTAATTCGACCCAATCCTGA	yes	yes
YPS618	SpB	New Brunswick, New Jersey, USA	Bark - Oak tree	Published in Kuehne et al. 2007	HPH	ATACGCGGCCAATGCTGCTA		YHL026C	YJL132W	ATACGCGGCCAATGCTGCTA	ATACGCGGCCAATGCTGCTA	yes	yes
YPS631	SpB	New Brunswick, New Jersey, USA	Bark - Oak tree	Published in Kuehne et al. 2007	HPH	TATACGATGACAGAGTGTGC		YHR080C	0	TATACGATGACAGAGTGTGC	TATACGATGACAGAGTGTGC	yes	yes
UTM-6	SpB	University of Toronto Mississauga, Ontario, Canada	Quercus	Published in Leducq et al. 2014	HPH	TATCTCGACGCAGTGTCAGG		YHR138C	0	TATCTCGACGCAGTGTCAGG	TATCTCGACGCAGTGTCAGG	yes	yes
UTM-9	SpB	University of Toronto Mississauga, Ontario, Canada	Quercus	Published in Leducq et al. 2014	HPH	ATACATCTAACATCGACGGC		YCL016C	YLR324W	ATACATCTAACATCGACGGC	ATACATCTAACATCGACGGC	yes	yes
WX26	SpB	University of Toronto Mississauga, Ontario, Canada	Quercus	Published in Xia et al. 2017	HPH	ATATTCCGCGTAATCTTCCG		YDR363W	0	ATATTCCGCGTAATCTTCCG	ATATTCCGCGTAATCTTCCG	yes	yes
WX22	SpB	University of Toronto Mississauga, Ontario, Canada	Quercus	Published in Xia et al. 2017	HPH	AAGTACGCCGCACGTCTTTG		YDR431W	0	AAGTACGCCGCACGTCTTTG	AAGTACGCCGCACGTCTTTG	yes	yes
R33	SpB	University of Toronto Mississauga, Ontario, Canada	Quercus	Published in Xia et al. 2017	HPH	CTCATAATGTGGCAGAAGGC		YEL052W	0	CTCATAATGTGGCAGAAGGC	CTCATAATGTGGCAGAAGGC	yes	yes
R13	SpB	University of Toronto Mississauga, Ontario, Canada	Quercus	Published in Xia et al. 2017	HPH	GGCTTTAATACAACCCACGA		YGR125W	0	GGCTTTAATACAACCCACGA	GGCTTTAATACAACCCACGA	yes	yes
WX15	SpB	University of Toronto Mississauga, Ontario, Canada	Quercus	Published in Xia et al. 2017	HPH	CTGACATCAAGAAGTCCTGA		YGR184C	0	CTGACATCAAGAAGTCCTGA	CTGACATCAAGAAGTCCTGA	yes	yes
WX28	SpB	University of Toronto Mississauga, Ontario, Canada	Quercus	Published in Xia et al. 2017	HPH	CTCAGGATAGTCATGGAGAT		YHL021C	0	CTCAGGATAGTCATGGAGAT	CTCAGGATAGTCATGGAGAT	yes	yes
R28	SpB	University of Toronto Mississauga, Ontario, Canada	Quercus	Published in Xia et al. 2017	HPH	AGGCATGATCCATTGACCTG		YHR091C	0	AGGCATGATCCATTGACCTG	AGGCATGATCCATTGACCTG	yes	yes
R22	SpD	University of Toronto Mississauga, Ontario, Canada	Quercus	Published in Xia et al. 2017	HPH	CCATCGTCTGTAATGAGAGG		YHR139C-A	0	CCATCGTCTGTAATGAGAGG	CCATCGTCTGTAATGAGAGG	yes	yes
WX21	SpD	University of Toronto Mississauga, Ontario, Canada	Quercus	Published in Xia et al. 2017	HPH	CAAAGAGTTGCGAATACGGC		YCL024W	YLR326W	CAAAGAGTTGCGAATACGGC	CAAAGAGTTGCGAATACGGC	yes
R20	SpD	University of Toronto Mississauga, Ontario, Canada	Quercus	Published in Xia et al. 2017	HPH	CCATGTAGGAAATCTTGGCA		YDR369C	YJL138C	CCATGTAGGAAATCTTGGCA	CCATGTAGGAAATCTTGGCA	yes
R24	SpD	University of Toronto Mississauga, Ontario, Canada	Quercus	Published in Xia et al. 2017	HPH	ATAAGCCCAGCGGTCCGAAT		YDR435C	0	ATAAGCCCAGCGGTCCGAAT	ATAAGCCCAGCGGTCCGAAT	yes	yes
R23	SpD	University of Toronto Mississauga, Ontario, Canada	Quercus	Published in Xia et al. 2017	HPH	AGAATTTGCACCAAGCGCGA		YGR131W	0	AGAATTTGCACCAAGCGCGA	AGAATTTGCACCAAGCGCGA	yes
LL2016_244	SpB	Afton, Michigan, USA	Soil - Oak		HPH	CATAGGTGTAAATTCGCGGA		YCL048W	0	CATAGGTGTAAATTCGCGGA	CATAGGTGTAAATTCGCGGA		yes
LL2014_125	SpC*	Pointe Platon, Quebec, Canada	Bark - Acer		HPH	GCAGCCTAGCTCAGATTATG		YOL023W	0	GCAGCCTAGCTCAGATTATG	GCAGCCTAGCTCAGATTATG		yes
LL2014_127	SpC*	Pointe Platon, Quebec, Canada	Soil - Quercus		HPH	CTTCGAGCGAGAGTATTATG		YOL068C	0	CTTCGAGCGAGAGTATTATG	CTTCGAGCGAGAGTATTATG
LL2014_138	SpC*	Pointe Platon, Quebec, Canada	Bark - Quercus		HPH	AGAGCTTGTCAACCTAGCGC		YPL171C	0	AGAGCTTGTCAACCTAGCGC	AGAGCTTGTCAACCTAGCGC		yes
LL2014_141	SpC*	Pointe Platon, Quebec, Canada	Bark - Acer		HPH	GCATATCCATAACGCTTTGC		YPL107W	0	GCATATCCATAACGCTTTGC	GCATATCCATAACGCTTTGC		yes
LL2014_143	SpC*	Pointe Platon, Quebec, Canada	Soil - Acer		HPH	TGGCACAGACTGAACACTAC		YBR215W	YKL160W	TGGCACAGACTGAACACTAC	TGGCACAGACTGAACACTAC		yes
LL2014_145	SpC*	Pointe Platon, Quebec, Canada	Soil - Quercus		HPH	CACTGTGTAGCAGCCGGTAT		YOR042W	0	CACTGTGTAGCAGCCGGTAT	CACTGTGTAGCAGCCGGTAT
LL2014_146	SpC*	Pointe Platon, Quebec, Canada	Soil - Acer		HPH	TTCAGGCGTGCATGATGTAT		YOR093C	0	TTCAGGCGTGCATGATGTAT	TTCAGGCGTGCATGATGTAT		yes
LL2014_153	SpC*	Pointe Platon, Quebec, Canada	Soil - Quercus		HPH	ACGAGCTAACGAGAGTCTGC		YOR350C	0	ACGAGCTAACGAGAGTCTGC	ACGAGCTAACGAGAGTCTGC		yes
LL2014_156	SpC*	Pointe Platon, Quebec, Canada	Soil - Acer		HPH	ATTGCCGCGTGCATGGCTAT		YOL028C	0	ATTGCCGCGTGCATGGCTAT	ATTGCCGCGTGCATGGCTAT
LL2014_159	SpC*	Pointe Platon, Quebec, Canada	Soil - Quercus		HPH	CTATGCGCTAGACGTAGTTG		YOL071W	0	CTATGCGCTAGACGTAGTTG	CTATGCGCTAGACGTAGTTG
LL2014_161	SpC*	Pointe Platon, Quebec, Canada	Bark - Acer		HPH	TCATGTATGGAATGCGTTGC		YPL168W	0	TCATGTATGGAATGCGTTGC	TCATGTATGGAATGCGTTGC	yes	yes
LL2014_172	SpC*	Pointe Platon, Quebec, Canada	Bark - Acer		HPH	GCTCGACATTAACAGACTAC		YDR055W	YKL163W	GCTCGACATTAACAGACTAC	GCTCGACATTAACAGACTAC
LL2014_173	SpC*	Pointe Platon, Quebec, Canada	Bark - Acer		HPH	CCATCTGTCCAATAGTGGTA		YOR007C	0	CCATCTGTCCAATAGTGGTA	CCATCTGTCCAATAGTGGTA
LL2014_178	SpC*	Pointe Platon, Quebec, Canada	Soil - Quercus		HPH	AATGAGCGCGAACACCTGAC		YOR044W	YKL123W	AATGAGCGCGAACACCTGAC	AATGAGCGCGAACACCTGAC	yes	yes
LL11_008	SpC	Ile dOrleans, Quebec, Canada	Bark - Mapple tree	Published in Charron et al. 2014	HPH	GCACATGACGAAGCAGCTAC		YOR290C	0	GCACATGACGAAGCAGCTAC	GCACATGACGAAGCAGCTAC	yes	yes
LL2016_047	SpC	Sucrerie, Parc de la Gatineau, Quebec, Canada			HPH	TAGTCTACTGCACCTGCTAT		YOL030W	0	TAGTCTACTGCACCTGCTAT	TAGTCTACTGCACCTGCTAT	yes	yes
LL2014_109	SpC*	Pointe Platon, Quebec, Canada	Soil - Quercus		NAT	CATATCAGCGAATGCAGACC		YOR064C	0	CATATCAGCGAATGCAGACC	CATATCAGCGAATGCAGACC		yes
LL2014_125	SpC*	Pointe Platon, Quebec, Canada	Bark - Acer		NAT	TGGGCCACAGAAGCAACTCA		YOR380W	0	TGGGCCACAGAAGCAACTCA	TGGGCCACAGAAGCAACTCA		yes
LL2014_137	SpC*	Pointe Platon, Quebec, Canada	Soil - Quercus		NAT	ACTCTATTGGCATGTAGGTG		YPL261C	0	ACTCTATTGGCATGTAGGTG	ACTCTATTGGCATGTAGGTG		yes
LL2014_138	SpC*	Pointe Platon, Quebec, Canada	Bark - Quercus		NAT	TATGGCACCACACGAAGGAC		YPL194W	YKL106W	TATGGCACCACACGAAGGAC	TATGGCACCACACGAAGGAC		yes
LL2014_143	SpC*	Pointe Platon, Quebec, Canada	Soil - Acer		NAT	ATTAGGCTTGCAGTCCGCGT		YBR185C	0	ATTAGGCTTGCAGTCCGCGT	ATTAGGCTTGCAGTCCGCGT		yes
LL2014_144	SpC*	Pointe Platon, Quebec, Canada	Bark - Acer		NAT	AGGCACTTGCTCCAGGACTT		YBR248C	0	AGGCACTTGCTCCAGGACTT	AGGCACTTGCTCCAGGACTT
LL2014_153	SpC*	Pointe Platon, Quebec, Canada	Soil - Quercus		NAT	ATTCTGAGCGGTGCCATAGT		YOR320C	0	ATTCTGAGCGGTGCCATAGT	ATTCTGAGCGGTGCCATAGT		yes
LL2014_160	SpC*	Pointe Platon, Quebec, Canada	Bark - Quercus		NAT	CATCGGCATGGAGCTTAGAT		YPL258C	0	CATCGGCATGGAGCTTAGAT	CATCGGCATGGAGCTTAGAT		yes
LL2014_165	SpC*	Pointe Platon, Quebec, Canada	Soil - Acer		NAT	GCACTGTAGCTCATTTGACT		YPL136W	0	GCACTGTAGCTCATTTGACT	GCACTGTAGCTCATTTGACT
LL2014_171	SpC*	Pointe Platon, Quebec, Canada	Bark - Quercus		NAT	TATAACGGAACAGTCTGGAC		YBR194W	YKL120W	TATAACGGAACAGTCTGGAC	TATAACGGAACAGTCTGGAC
LL2014_178	SpC*	Pointe Platon, Quebec, Canada	Soil - Quercus		NAT	CGCATTGTGACAGATGTTCG		YOR028C	0	CGCATTGTGACAGATGTTCG	CGCATTGTGACAGATGTTCG	yes	yes
LL11_008	SpC	Ile dOrleans, Quebec, Canada	Bark - Mapple tree	Published in Charron et al. 2014	NAT	ATATCGCATGAAGCCGACGC		YOR068C	0	ATATCGCATGAAGCCGACGC	ATATCGCATGAAGCCGACGC	yes	yes
LL2016_047	SpC	Sucrerie, Parc de la Gatineau, Quebec, Canada			NAT	GCCTCTGTATCAATCTGTAC		YOL001W	0	GCCTCTGTATCAATCTGTAC	GCCTCTGTATCAATCTGTAC	yes	yes
LL2016_067	SpC	Sucrerie, Parc de la Gatineau, Quebec, Canada			NAT	CATAGTACGGAAGATGTAGC		YOL052C	0	CATAGTACGGAAGATGTAGC	CATAGTACGGAAGATGTAGC	yes
LL2016_199	SpC	Riverwood Park, Mississauga, Ontario			NAT	TCGGACGTGCAACGAGAAAC		YPL250C	YKL074C	TCGGACGTGCAACGAGAAAC	TCGGACGTGCAACGAGAAAC	yes	yes
yHBJ_12	SpB	Iron River, Wisconsin, USA	Soil - Abies balsamea	Published in Sylvester et al. 2015	NAT	GCCAGTGAAGTCAATCTTAC		YDR080W	YOR211C	GCCAGTGAAGTCAATCTTAC	GCCAGTGAAGTCAATCTTAC	yes	yes
WX26	SpB	University of Toronto Mississauga, Ontario, Canada	Quercus	Published in Xia et al. 2017	NAT	GGACCCGATACACGATGTTC		YDR134C	0	GGACCCGATACACGATGTTC	GGACCCGATACACGATGTTC	yes	yes
yHBJ_17	SpB	Iron River, Wisconsin, USA	Decayed wood - Birch tree	Published in Leducq et al. 2014	NAT	ATACTTGTACCAGGGCCAGG		YDR395W	0	ATACTTGTACCAGGGCCAGG	ATACTTGTACCAGGGCCAGG		yes
WX22	SpB	University of Toronto Mississauga, Ontario, Canada	Quercus	Published in Xia et al. 2017	NAT	AAGGTATCATCCGACACCGG		YDR400W	0	AAGGTATCATCCGACACCGG	AAGGTATCATCCGACACCGG	yes	yes
R24	SpD	University of Toronto Mississauga, Ontario, Canada	Quercus	Published in Xia et al. 2017	NAT	ATACTGTTACCACGGTGCGG		YDR403W	0	ATACTGTTACCACGGTGCGG	ATACTGTTACCACGGTGCGG	yes	yes
LL2016_023	SpB	Lac Meech (Est), Parc de la Gatineau, Quebec, Canada	Maple Bark		NAT	ATATTCCTTGACAGGCCGGG		YDR406W	0	ATATTCCTTGACAGGCCGGG	ATATTCCTTGACAGGCCGGG	yes
LL2016_055	SpB	Sucrerie, Parc de la Gatineau, Quebec, Canada	Maple Soil		NAT	ACAGCCGTTTAAGTAGATGG		YDR411C	0	ACAGCCGTTTAAGTAGATGG	ACAGCCGTTTAAGTAGATGG	yes
LL2016_214	SpB	Afton, Michigan, USA	Oak		NAT	ATTCTACTGGACCGCGTTGG		YDR415C	0	ATTCTACTGGACCGCGTTGG	ATTCTACTGGACCGCGTTGG	yes
yHBJ_23	SpB	Iron River, Wisconsin, USA	Quercus		NAT	CCTGCACTAAGATTATTCGC		YEL015W	0	CCTGCACTAAGATTATTCGC	CCTGCACTAAGATTATTCGC	yes	yes
R33	SpB	University of Toronto Mississauga, Ontario, Canada	Quercus	Published in Xia et al. 2017	NAT	GCGCTCGATATAACTTCATC		YEL017W	0	GCGCTCGATATAACTTCATC	GCGCTCGATATAACTTCATC	yes	yes
yHBJ_24	SpB	Iron River, Wisconsin, USA	Decayed wood - Oak tree	Published in Leducq et al. 2014	NAT	GCACTTTGACCAAGCTCATA		YER007C-A	0	GCACTTTGACCAAGCTCATA	GCACTTTGACCAAGCTCATA	yes	yes
WX35	SpB	University of Toronto Mississauga, Ontario, Canada	Quercus	Published in Xia et al. 2017	NAT	GATATACAGCCACAGCAGGC		YER019W	0	GATATACAGCCACAGCAGGC	GATATACAGCCACAGCAGGC	yes	yes
YPS616	SpB	New Brunswick, New Jersey, USA	Bark - Oak tree	Published in Kuehne et al. 2007	NAT	GTCACACAGCTAAGTAACGC		YER066C-A	YOR264W	GTCACACAGCTAAGTAACGC	GTCACACAGCTAAGTAACGC	yes
R13	SpB	University of Toronto Mississauga, Ontario, Canada	Quercus	Published in Xia et al. 2017	NAT	GCTGTGAATGAATATCAGGC		YER067C-A	0	GCTGTGAATGAATATCAGGC	GCTGTGAATGAATATCAGGC	yes	yes
WX15	SpB	University of Toronto Mississauga, Ontario, Canada	Quercus	Published in Xia et al. 2017	NAT	GCCATATACTAAGACCTTGC		YGR157W	YOR285W	GCCATATACTAAGACCTTGC	GCCATATACTAAGACCTTGC	yes	yes
YPS618	SpB	New Brunswick, New Jersey, USA	Bark - Oak tree	Published in Kuehne et al. 2007	NAT	CGCAGAGCAGAAGACCTTGA		YGR209C	0	CGCAGAGCAGAAGACCTTGA	CGCAGAGCAGAAGACCTTGA	yes	yes
WX28	SpB	University of Toronto Mississauga, Ontario, Canada	Quercus	Published in Xia et al. 2017	NAT	CCACTTGAAGCCAATCTTGA		YGR213C	0	CCACTTGAAGCCAATCTTGA	CCACTTGAAGCCAATCTTGA	yes	yes
YPS631	SpB	New Brunswick, New Jersey, USA	Bark - Oak tree	Published in Kuehne et al. 2007	NAT	CGCTATCAGTAGTGGTAATG		YHR035W	0	CGCTATCAGTAGTGGTAATG	CGCTATCAGTAGTGGTAATG	yes	yes
R28	SpB	University of Toronto Mississauga, Ontario, Canada	Quercus	Published in Xia et al. 2017	NAT	TCTATTATGAGAGCGTCGTG		YHR039C	0	TCTATTATGAGAGCGTCGTG	TCTATTATGAGAGCGTCGTG	yes	yes
UTM-6	SpB	University of Toronto Mississauga, Ontario, Canada	Quercus	Published in Leducq et al. 2014	NAT	TCGAGACACACAGACCGTGA		YHR115C	0	TCGAGACACACAGACCGTGA	TCGAGACACACAGACCGTGA	yes	yes
R22	SpD	University of Toronto Mississauga, Ontario, Canada	Quercus	Published in Xia et al. 2017	NAT	CACAGCCTGCAATTCTTGTA		YHR120W	0	CACAGCCTGCAATTCTTGTA	CACAGCCTGCAATTCTTGTA	yes	yes
UTM-9	SpB	University of Toronto Mississauga, Ontario, Canada	Quercus	Published in Leducq et al. 2014	NAT	TTAGCGCACGTCCAGAGTTG		YHR195W	0	TTAGCGCACGTCCAGAGTTG	TTAGCGCACGTCCAGAGTTG	yes	yes
LL2016_244	SpB	Afton, Michigan, USA	Soil - Oak		NAT	TACAGGCAGTTAGGCGACAT		YHR209W	0	TACAGGCAGTTAGGCGACAT	TACAGGCAGTTAGGCGACAT		yes
LL12_003	SpB	Pointe Platon, Quebec, Canada	Bark - Oak tree	Published in Charron et al. 2014	HPH	GCCGATAACACATAGCCGTA		YLL055W	YKL001C	GCCGATAACACATAGCCGTA	GCCGATAACACATAGCCGTA
LL12_015	SpB	Pointe Platon, Quebec, Canada	Bark - Oak tree	Published in Charron et al. 2014	HPH	AGCTATTCTCTCACATGGCT		YML003W	0	AGCTATTCTCTCACATGGCT	AGCTATTCTCTCACATGGCT	yes
LL12_021	SpB	Pointe Platon, Quebec, Canada	Bark - Oak tree	Published in Charron et al. 2014	HPH	ATATTTGAGCGCACGCACCG		YMR042W	0	ATATTTGAGCGCACGCACCG	ATATTTGAGCGCACGCACCG	yes
LL12_022	SpB	Ile St Quentin, Quebec, Canada	Bark - Oak tree	Published in Charron et al. 2014	HPH	TCGCGCCAGGAAGTACAAAC		YMR189W	YKL069W	TCGCGCCAGGAAGTACAAAC	TCGCGCCAGGAAGTACAAAC	yes	yes
LL12_023	SpB	Ile St Quentin, Quebec, Canada	Bark - Oak tree	Published in Charron et al. 2014	HPH	TAGCTCMCAGCATATCGCAG		YMR245W	0	TAGCTCACAGCATATCGCAG	TAGCTCACAGCATATCGCAG	yes
LL12_029	SpB	Sainte Thecle, Quebec, Canada	Moss on tree	Published in Charron et al. 2014	HPH	CAGTAGATGCCATAGATCCG		YAR030C	0	CAGTAGATGCCATAGATCCG	CAGTAGATGCCATAGATCCG	yes	yes
LL13-027	SpB	Biddeford, Maine, USA	Bark - Oak tree	Published in Leducq et al. 2016	HPH	CTGCGTGAGATCGGCCTATT		YML059C	0	CTGCGTGAGATCGGCCTATT	CTGCGTGAGATCGGCCTATT	yes	yes
LL13-028	SpB	Biddeford, Maine, USA	Bark - Oak tree	Published in Leducq et al. 2016	HPH	CATGCACCTCTAGCTGTATT		YML001W	0	CATGCACCTCTAGCTGTATT	CATGCACCTCTAGCTGTATT	yes	yes
LL13-029	SpB	Biddeford, Maine, USA	Bark - Oak tree	Published in Leducq et al. 2016	HPH	CCATNTGATTCAATATCGGC		YMR144W	0	CCATCTGATTCAATATCGGC	CCATCTGATTCAATATCGGC	yes	yes
LL13-034	SpB	Biddeford, Maine, USA	Bark - Oak tree		HPH	TATGATCCTCTCGACAGGCG		YMR246W	0	TATGATCCTCTCGACAGGCG	TATGATCCTCTCGACAGGCG		yes
LL13-041	SpB	Woburn, Massachusetts, USA	Bark - Oak tree	Published in Leducq et al. 2016	HPH	AGTATATCACCACGRANAGC		YNL301C	0	AGTATATCACCACGGACAGC	AGTATATCACCACGGACAGC	yes	yes
LL13-043	SpB	Woburn, Massachusetts, USA	Bark - Oak tree	Published in Leducq et al. 2016	HPH	ATAGATAGCGAACCCGGACC		YAL036C	YLR216C	ATAGATAGCGAACCCGGACC	ATAGATAGCGAACCCGGACC	yes
LL13-049	SpB	Rockport, Massachusetts, USA	Bark - Oak tree	Published in Leducq et al. 2016	HPH	AAATGTGTACGAAGCNACCC		YAR037W	YLR220W	AAATGTGTACGAAGCTACCC	AAATGTGTACGAAGCTACCC	yes	yes
LL13-050	SpB	Woburn, Massachusetts, USA	Bark - Oak tree	Published in Leducq et al. 2016	HPH	GTCGCATCGTGCTCAANTTG		YLL061W	0	GTCGCATCGTGCTCAACTTG	GTCGCATCGTGCTCAACTTG	yes	yes
LL13-051	SpB	Woburn, Massachusetts, USA	Bark - Oak tree	Published in Leducq et al. 2016	HPH	CCGAACATTACGCAACGGTA		YLR089C	YKL006W	CCGAACATTACGCAACGGTA	CCGAACATTACGCAACGGTA	yes	yes
LL13-055	SpB	Rockport, Massachusetts, USA	Bark - Oak tree	Published in Leducq et al. 2016	HPH	CGGAGCTACTGATGTCTATT		YML057W	0	CGGAGCTACTGATGTCTATT	CGGAGCTACTGATGTCTATT	yes	yes
LL13-056	SpB	Rockport, Massachusetts, USA	Bark - Oak tree	Published in Leducq et al. 2016	HPH	GCTGTNTCCAAAGCACGAAA		YMR003W	0	GCTGTCTCCAAAGCACGAAA	GCTGTCTCCAAAGCACGAAA	yes
LL13-143	SpB	Sherbrooke, Quebec, Canada	Bark - Oak tree	Published in Leducq et al. 2016	HPH	GCGACATGATTCAACANCAC		YMR193C-A	0	GCGACATGATTCAACAGCAC	GCGACATGATTCAACAGCAC	yes	yes
LL13-144	SpB	Sherbrooke, Quebec, Canada	Bark - Oak tree		HPH	AATCCTATCGCAGAGAGGCG		YMR250W	0	AATCCTATCGCAGAGAGGCG	AATCCTATCGCAGAGAGGCG
LL2014_005	SpB	Holderness, New Hempshire, USA	Bark - Mapple tree		HPH	ATGAGCGTCCTACGACTGCT		YAL034C	0	ATGAGCGTCCTACGACTGCT	ATGAGCGTCCTACGACTGCT		yes
LL2014_007	SpB	Holderness, New Hempshire, USA	Bark - Mapple tree		HPH	ATTAGTCTGCCAGCTCCGTG		YAR044W	0	ATTAGTCTGCCAGCTCCGTG	ATTAGTCTGCCAGCTCCGTG		yes
LL2014_009	SpB	Holderness, New Hempshire, USA	Bark - Mapple tree		HPH	CAGGACAGGCGATCCGATAT		YLR001C	0	CAGGACAGGCGATCCGATAT	CAGGACAGGCGATCCGATAT		yes
LL2014_032	SpB	Holderness, New Hempshire, USA	Bark - Oak tree		HPH	CAGAGAGGTGAATCAGACTC		YNL294C	0	CAGAGAGGTGAATCAGACTC	CAGAGAGGTGAATCAGACTC		yes
LL2014_033	SpB	Holderness, New Hempshire, USA	Bark - Oak tree		HPH	AGACGTGATTCAGCTCTCTT		YAL030W	0	AGACGTGATTCAGCTCTCTT	AGACGTGATTCAGCTCTCTT
LL2014_035	SpB	Rockywold Deephaven Camps, New Hempshire	Bark - Mapple tree		HPH	GCCCAGCTTAAATCAGATCA		YLR011W	0	GCCCAGCTTAAATCAGATCA	GCCCAGCTTAAATCAGATCA		yes
LL2014_041	SpB	Holderness, New Hempshire, USA	Bark - Mapple tree		HPH	CTAGAAGCCCACTGCATTTA		YLR097C	YKL057C	CTAGAAGCCCACTGCATTTA	CTAGAAGCCCACTGCATTTA		yes
LL2014_046	SpB	Holderness, New Hempshire, USA	Bark - Mapple tree		HPH	CATCATGCTAAAGTNNANGA		YMR009W	0	CATCATGCTAAAGTGGACGA	CATCATGCTAAAGTGGACGA		yes
LL2014_048	SpB	Holderness, New Hempshire, USA	Bark - Oak tree		HPH	ATCATCAGAGCAGGGCACAG		YMR155W	0	ATCATCAGAGCAGGGCACAG	ATCATCAGAGCAGGGCACAG		yes
LL2014_049	SpB	Holderness, New Hempshire, USA	Bark - Oak tree		HPH	AATGTCTGTCAAGGCGCTCC		YMR199W	0	AATGTCTGTCAAGGCGCTCC	AATGTCTGTCAAGGCGCTCC		yes
LL2014_051	SpB	Cap Chat, Quebec, Canada	Soil - Acer saccharum		HPH	CTTCATAGTGTGACAGGGAT		YMR304C-A	0	CTTCATAGTGTGACAGGGAT	CTTCATAGTGTGACAGGGAT		yes
LL2014_053	SpB	Val-dOr, Quebec, Canada	Bark - Acer saccharum		HPH	CGTAACATAGGCTCAANGAC		YNL291C	YKL105C	CGTAACATAGGCTCAAGGAC	CGTAACATAGGCTCAAGGAC		yes
LL2014_060	SpB	Mont Orford, Quebec, Canada	Bark - Acer		HPH	GGTNTGCTCAAATACACCAA		YAL028W	0	GGTCTGCTCAAATACACCAA	GGTCTGCTCAAATACACCAA		yes
LL2014_062	SpB	Mont Orford, Quebec, Canada	Soil - Acer		HPH	AGCCGCAGTTTCGAGCATAT		YLL013C	0	AGCCGCAGTTTCGAGCATAT	AGCCGCAGTTTCGAGCATAT		yes
LL2014_071	SpB	Pointe Platon, Quebec, Canada	Soil - Acer		HPH	GCCTCACTTAAAGCATANGA		YMR011W	0	GCCTCACTTAAAGCATACGA	GCCTCACTTAAAGCATACGA		yes
LL2014_073	SpB	Pointe Platon, Quebec, Canada	Soil - Acer		HPH	GGAGCGTACATCACTCACAG		YMR157C	0	GGAGCGTACATCACTCACAG	GGAGCGTACATCACTCACAG		yes
LL2014_081	SpB	Pointe Platon, Quebec, Canada	Soil - Quercus		HPH	TAAGCTGTGCGAATGCTGTC		YNL288W	0	TAAGCTGTGCGAATGCTGTC	TAAGCTGTGCGAATGCTGTC		yes
LL2014_084	SpB	Pointe Platon, Quebec, Canada	Soil - Acer		HPH	GCGCCATGCAAATGAGCCAA		YAL026C	0	GCGCCATGCAAATGAGCCAA	GCGCCATGCAAATGAGCCAA		yes
LL2014_085	SpB	Pointe Platon, Quebec, Canada	Bark - Acer		HPH	TCCTCGACGCGATGGCATAT		YLL016W	0	TCCTCGACGCGATGGCATAT	TCCTCGACGCGATGGCATAT		yes
LL2014_087	SpB	Pointe Platon, Quebec, Canada	Soil - Quercus		HPH	CCGACACAGAGAAGTCTTTA		YLR104W	YKL064W	CCGACACAGAGAAGTCTTTA	CCGACACAGAGAAGTCTTTA		yes
LL2014_089	SpB	Pointe Platon, Quebec, Canada	Bark - Acer		HPH	ATCAGCGACAGAGCTTAGGC		YML032C	0	ATCAGCGACAGAGCTTAGGC	ATCAGCGACAGAGCTTAGGC		yes
LL2014_114	SpB	Pointe Platon, Quebec, Canada	Soil - Quercus		HPH	GAGATGTATCCCACCATATC		YMR206W	0	GAGATGTATCCCACCATATC	GAGATGTATCCCACCATATC		yes
LL2014_120	SpB	Pointe Platon, Quebec, Canada	Soil - Acer		HPH	CTAAGTGCTGTGAATACGCG		YNL339C	0	CTAAGTGCTGTGAATACGCG	CTAAGTGCTGTGAATACGCG		yes
LL2014_123	SpB	Pointe Platon, Quebec, Canada	Soil - Acer		HPH	CTCCATCAGAGAGAGAGCAG		YNL285W	0	CTCCATCAGAGAGAGAGCAG	CTCCATCAGAGAGAGAGCAG	yes	yes
LL2014_131	SpB	Pointe Platon, Quebec, Canada	Soil - Acer		HPH	AATAGGCCGTCAAGTTGCCC		YLL019C	YLR225C	AATAGGCCGTCAAGTTGCCC	AATAGGCCGTCAAGTTGCCC		yes
LL2014_132	SpB	Pointe Platon, Quebec, Canada	Soil - Acer		HPH	GGCAGACACGTCAAGCATAC		YLR023C	0	GGCAGACACGTCAAGCATAC	GGCAGACACGTCAAGCATAC		yes
LL2014_136	SpB	Pointe Platon, Quebec, Canada	Soil - Acer		HPH	AACAGCCCTGCAATGGTTTA		YLR109W	YKL067W	AACAGCCCTGCAATGGTTTA	AACAGCCCTGCAATGGTTTA	yes	yes
LL2014_149	SpB	Pointe Platon, Quebec, Canada	Soil - Acer		HPH	ATAGCTGACGACAGAGGATC		YML029W	0	ATAGCTGACGACAGAGGATC	ATAGCTGACGACAGAGGATC		yes
LL2014_150	SpB	Pointe Platon, Quebec, Canada	Bark - Acer		HPH	GCGCCGACCACAGAATGATA		YMR016C	0	GCGCCGACCACAGAATGATA	GCGCCGACCACAGAATGATA		yes
LL2014_151	SpB	Pointe Platon, Quebec, Canada	Soil - Quercus		HPH	GAGCATCCTCTACATCGTGG		YMR162C	0	GAGCATCCTCTACATCGTGG	GAGCATCCTCTACATCGTGG		yes
LL2014_152	SpB	Pointe Platon, Quebec, Canada	Bark - Quercus		HPH	ACACGGATCACATCGTAGTC		YMR210W	0	ACACGGATCACATCGTAGTC	ACACGGATCACATCGTAGTC	yes
LL2014_155	SpB	Pointe Platon, Quebec, Canada	Soil - Acer		HPH	GGAGTTCTTCCAATCCAAAC		YNL047C	YKL071W	GGAGTTCTTCCAATCCAAAC	GGAGTTCTTCCAATCCAAAC
LL2014_157	SpB	Pointe Platon, Quebec, Canada	Soil - Quercus		HPH	CTGAGACTATGCTATCCATG		YNL336W	0	CTGAGACTATGCTATCCATG	CTGAGACTATGCTATCCATG		yes
LL2014_162	SpB	Pointe Platon, Quebec, Canada	Soil - Acer		HPH	GCGACCACTCGAATAAGGAC		YNL278W	YKL107W	GCGACCACTCGAATAAGGAC	GCGACCACTCGAATAAGGAC		yes
LL12_003	SpB	Pointe Platon, Quebec, Canada	Bark - Oak tree	Published in Charron et al. 2014	NAT	CCGCTAGTTAAATACGCTGA		YLL023C	YCL064C	CCGCTAGTTAAATACGCTGA	CCGCTAGTTAAATACGCTGA
LL12_022	SpB	Ile St Quentin, Quebec, Canada	Bark - Oak tree	Published in Charron et al. 2014	NAT	CATCAGACGCGATCATGTGG		YMR164C	0	CATCAGACGCGATCATGTGG	CATCAGACGCGATCATGTGG	yes	yes
LL12_024	SpB	Ile St Quentin, Quebec, Canada	Bark - Oak tree	Published in Charron et al. 2014	NAT	CAATGCACGGTAGAGTATCT		YMR265C	0	CAATGCACGGTAGAGTATCT	CAATGCACGGTAGAGTATCT	yes	yes
LL12_025	SpB	Sherbrooke, Quebec, Canada	Bark - Oak tree	Published in Charron et al. 2014	NAT	TGTACGCCCGTGAGCTTCTT		YNL334C	YLR152C	TGTACGCCCGTGAGCTTCTT	TGTACGCCCGTGAGCTTCTT	yes	yes
LL12_029	SpB	Sainte Thecle, Quebec, Canada	Moss on tree	Published in Charron et al. 2014	NAT	GCACATCTGACAACAGGCGA		YAL017W	0	GCACATCTGACAACAGGCGA	GCACATCTGACAACAGGCGA	yes	yes
LL12_030	SpB	Vancouver, British Columbia, Canada	Bark - Mapple tree	Published in Charron et al. 2014	NAT	GCTCACACTAAAGGGCATCA		YLL026W	0	GCTCACACTAAAGGGCATCA	GCTCACACTAAAGGGCATCA	yes
LL13-025	SpB	Rockport, Massachusetts, USA	Bark - Oak tree	Published in Leducq et al. 2016	NAT	GAGTCGTCTCTCACTGCGTT		YLR042C	0	GAGTCGTCTCTCACTGCGTT	GAGTCGTCTCTCACTGCGTT	yes
LL13-027	SpB	Biddeford, Maine, USA	Bark - Oak tree	Published in Leducq et al. 2016	NAT	CGAATTAACCGCAACTGCTA		YLR118C	YCR016W	CGAATTAACCGCAACTGCTA	CGAATTAACCGCAACTGCTA	yes	yes
LL13-028	SpB	Biddeford, Maine, USA	Bark - Oak tree	Published in Leducq et al. 2016	NAT	CCGACAGCTATATGACTAAG		YML020W	0	CCGACAGCTATATGACTAAG	CCGACAGCTATATGACTAAG	yes	yes
LL13-029	SpB	Biddeford, Maine, USA	Bark - Oak tree	Published in Leducq et al. 2016	NAT	GGCTCATAGATAAGAGATCC		YMR022W	0	GGCTCATAGATAAGAGATCC	GGCTCATAGATAAGAGATCC	yes	yes
LL13-030	SpB	Biddeford, Maine, USA	Bark - Oak tree	Published in Leducq et al. 2016	NAT	TTCATCTCGCCATCGGAGTG		YMR167W	0	TTCATCTCGCCATCGGAGTG	TTCATCTCGCCATCGGAGTG	yes
LL13-034	SpB	Biddeford, Maine, USA	Bark - Oak tree		NAT	CAGCTATGAGCACTCTGTGG		YMR222C	0	CAGCTATGAGCACTCTGTGG	CAGCTATGAGCACTCTGTGG		yes
LL13-036	SpB	Woburn, Massachusetts, USA	Bark - Oak tree		NAT	CATCTAGTGAAAGTCAGGCA		YMR267W	0	CATCTAGTGAAAGTCAGGCA	CATCTAGTGAAAGTCAGGCA		yes
LL13-041	SpB	Woburn, Massachusetts, USA	Bark - Oak tree	Published in Leducq et al. 2016	NAT	AGGCATTTGTCACACTGGTG		YNL332W	0	AGGCATTTGTCACACTGGTG	AGGCATTTGTCACACTGGTG	yes	yes
LL13-050	SpB	Woburn, Massachusetts, USA	Bark - Oak tree	Published in Leducq et al. 2016	NAT	CCGAGTAGCCAAGAGCATGA		YLL032C	0	CCGAGTAGCCAAGAGCATGA	CCGAGTAGCCAAGAGCATGA	yes	yes
LL13-143	SpB	Sherbrooke, Quebec, Canada	Bark - Oak tree	Published in Leducq et al. 2016	NAT	ATGTACGCCTGCACTTGGCT		YMR172C-A	0	ATGTACGCCTGCACTTGGCT	ATGTACGCCTGCACTTGGCT	yes	yes
LL2014_005	SpB	Holderness, New Hempshire, USA	Bark - Mapple tree		NAT	CAGTATTGGGAATCGCTATC		YAL062W	0	CAGTATTGGGAATCGCTATC	CAGTATTGGGAATCGCTATC		yes
LL2014_007	SpB	Holderness, New Hempshire, USA	Bark - Mapple tree		NAT	CCTGCGAAGGAATTGGAATA		YAL009W	YCR004C	CCTGCGAAGGAATTGGAATA	CCTGCGAAGGAATTGGAATA		yes
LL2014_021	SpB	Holderness, New Hempshire, USA	Bark - Oak tree		NAT	TATGTATGCACAGCACCGGC		YMR027W	0	TATGTATGCACAGCACCGGC	TATGTATGCACAGCACCGGC		yes
LL2014_026	SpB	Holderness, New Hempshire, USA	Bark - Oak tree		NAT	GCCTAGCTGGCATTCTTCAT		YMR230W	0	GCCTAGCTGGCATTCTTCAT	GCCTAGCTGGCATTCTTCAT		yes
LL2014_032	SpB	Holderness, New Hempshire, USA	Bark - Oak tree		NAT	CCTTTGATAGGATGTGCGAT		YNL327W	0	CCTTTGATAGGATGTGCGAT	CCTTTGATAGGATGTGCGAT		yes
LL2014_035	SpB	Rockywold Deephaven Camps, New Hempshire	Bark - Mapple tree		NAT	CAGCATGAGTAATTGTGAGC		YLL043W	0	CAGCATGAGTAATTGTGAGC	CAGCATGAGTAATTGTGAGC		yes
LL2014_041	SpB	Holderness, New Hempshire, USA	Bark - Mapple tree		NAT	CCGGCGGATGAAGAATTATA		YLR064W	YCR010C	CCGGCGGATGAAGAATTATA	CCGGCGGATGAAGAATTATA		yes
LL2014_044	SpB	Rockywold Deephaven Camps, New Hempshire	Bark - Oak tree		NAT	CAGTGCATGTAACCTAAGTC		YML087C	0	CAGTGCATGTAACCTAAGTC	CAGTGCATGTAACCTAAGTC
LL2014_046	SpB	Holderness, New Hempshire, USA	Bark - Mapple tree		NAT	TATCGCTGAGCAGTCTCTGG		YML013C-A	0	TATCGCTGAGCAGTCTCTGG	TATCGCTGAGCAGTCTCTGG		yes
LL2014_048	SpB	Holderness, New Hempshire, USA	Bark - Oak tree		NAT	TAGATCGTTCGACGCCTCTT		YMR031W-A	YLR149C	TAGATCGTTCGACGCCTCTT	TAGATCGTTCGACGCCTCTT		yes
LL2014_049	SpB	Holderness, New Hempshire, USA	Bark - Oak tree		NAT	GTGCAGGCCAAATGCCACAA		YMR179W	0	GTGCAGGCCAAATGCCACAA	GTGCAGGCCAAATGCCACAA		yes
LL2014_050	SpB	Saint-Tite-des-Caps, Quebec, Canada	Bark - Quercus rubra		NAT	CACAGCCGATAATTGCAGAC		YMR232W	0	CACAGCCGATAATTGCAGAC	CACAGCCGATAATTGCAGAC		yes
LL2014_051	SpB	Cap Chat, Quebec, Canada	Soil - Acer saccharum		NAT	TGCACTCACGAAGACGAGAC		YMR278W	0	TGCACTCACGAAGACGAGAC	TGCACTCACGAAGACGAGAC		yes
LL2014_062	SpB	Mont Orford, Quebec, Canada	Soil - Acer		NAT	AGAGATCAGCCAGACTCGTC		YAR015W	0	AGAGATCAGCCAGACTCGTC	AGAGATCAGCCAGACTCGTC		yes
LL2014_064	SpB	Saint-Tite-des-Caps, Quebec, Canada	Bark - Acer		NAT	ATCACATAGAGAGACGCTGC		YLL046C	0	ATCACATAGAGAGACGCTGC	ATCACATAGAGAGACGCTGC		yes
LL2014_065	SpB	Cap Chat, Quebec, Canada	Soil - Acer saccharum		NAT	TGCTCCCGGCAAGAGAAACA		YLR067C	0	TGCTCCCGGCAAGAGAAACA	TGCTCCCGGCAAGAGAAACA
LL2014_071	SpB	Pointe Platon, Quebec, Canada	Soil - Acer		NAT	CAATATAGACGGTGACAGTG		YML011C	0	CAATATAGACGGTGACAGTG	CAATATAGACGGTGACAGTG		yes
LL2014_073	SpB	Pointe Platon, Quebec, Canada	Soil - Acer		NAT	ACAGTTCAGACATGAGAGTC		YMR034C	0	ACAGTTCAGACATGAGAGTC	ACAGTTCAGACATGAGAGTC		yes
LL2014_076	SpB	Pointe Platon, Quebec, Canada	Soil - Quercus		NAT	GCTCCCGTCAAATGAGACAA		YMR182C	0	GCTCCCGTCAAATGAGACAA	GCTCCCGTCAAATGAGACAA	yes
LL2014_077	SpB	Pointe Platon, Quebec, Canada	Bark - Quercus		NAT	CCATGTAACTCAAGTCAGAC		YMR234W	0	CCATGTAACTCAAGTCAGAC	CCATGTAACTCAAGTCAGAC		yes
LL2014_080	SpB	Pointe Platon, Quebec, Canada	Bark - Acer		NAT	AGATTGCATGAACCGCCAGC		YMR283C	0	AGATTGCATGAACCGCCAGC	AGATTGCATGAACCGCCAGC
LL2014_081	SpB	Pointe Platon, Quebec, Canada	Soil - Quercus		NAT	GAATACTGCACAACGGCGCA		YNL319W	0	GAATACTGCACAACGGCGCA	GAATACTGCACAACGGCGCA		yes
LL2014_084	SpB	Pointe Platon, Quebec, Canada	Soil - Acer		NAT	GATGACAGTACAGTTGACAG		YAL051W	0	GATGACAGTACAGTTGACAG	GATGACAGTACAGTTGACAG		yes
LL2014_085	SpB	Pointe Platon, Quebec, Canada	Bark - Acer		NAT	TTGCACCATACCAGATACAG		YAR020C	0	TTGCACCATACCAGATACAG	TTGCACCATACCAGATACAG		yes
LL2014_086	SpB	Pointe Platon, Quebec, Canada	Bark - Acer		NAT	CCCTGCTTACCAAGTTGATA		YLL051C	YCR006C	CCCTGCTTACCAAGTTGATA	CCCTGCTTACCAAGTTGATA		yes
LL2014_087	SpB	Pointe Platon, Quebec, Canada	Soil - Quercus		NAT	TGCCTCCGAATAAATCGACA		YLR070C	0	TGCCTCCGAATAAATCGACA	TGCCTCCGAATAAATCGACA		yes
LL2014_089	SpB	Pointe Platon, Quebec, Canada	Bark - Acer		NAT	ATAGCCGACAGCGCCATAAG		YML080W	0	ATAGCCGACAGCGCCATAAG	ATAGCCGACAGCGCCATAAG		yes
LL2014_101	SpB	Pointe Platon, Quebec, Canada	Soil - Acer		NAT	GAGCTGTCACTCAGTCTCAT		YML007W	0	GAGCTGTCACTCAGTCTCAT	GAGCTGTCACTCAGTCTCAT	yes	yes
LL2014_112	SpB	Pointe Platon, Quebec, Canada	Soil - Acer		NAT	GCAGCAGCATCTAAGGTAAG		YMR036C	0	GCAGCAGCATCTAAGGTAAG	GCAGCAGCATCTAAGGTAAG		yes
LL2014_114	SpB	Pointe Platon, Quebec, Canada	Soil - Quercus		NAT	TGGCGACTCACAACTAAGCA		YMR184W	0	TGGCGACTCACAACTAAGCA	TGGCGACTCACAACTAAGCA		yes
LL2014_118	SpB	Pointe Platon, Quebec, Canada	Soil - Quercus		NAT	GAGTAGTACACATGCCCAGC		YMR238W	0	GAGTAGTACACATGCCCAGC	GAGTAGTACACATGCCCAGC
LL2014_120	SpB	Pointe Platon, Quebec, Canada	Soil - Acer		NAT	CGCACAGTGTTTCAAGATGC		YMR285C	0	CGCACAGTGTTTCAAGATGC	CGCACAGTGTTTCAAGATGC		yes
LL2014_130	SpB	Pointe Platon, Quebec, Canada	Soil - Quercus		NAT	GATATGATGTAATCCTGCCG		YAL046C	0	GATATGATGTAATCCTGCCG	GATATGATGTAATCCTGCCG		yes
LL2014_131	SpB	Pointe Platon, Quebec, Canada	Soil - Acer		NAT	AGACTCACCTCGATATACAG		YAR027W	0	AGACTCACCTCGATATACAG	AGACTCACCTCGATATACAG		yes
LL2014_132	SpB	Pointe Platon, Quebec, Canada	Soil - Acer		NAT	ATTGTAGCGCCATAGCCTCG		YLL053C	0	ATTGTAGCGCCATAGCCTCG	ATTGTAGCGCCATAGCCTCG		yes
LL2014_136	SpB	Pointe Platon, Quebec, Canada	Soil - Acer		NAT	TGATCGACGAAAGGCCACCA		YLR077W	0	TGATCGACGAAAGGCCACCA	TGATCGACGAAAGGCCACCA	yes	yes
LL2014_149	SpB	Pointe Platon, Quebec, Canada	Soil - Acer		NAT	CATCACTCATCAGAGATACG		YML078W	0	CATCACTCATCAGAGATACG	CATCACTCATCAGAGATACG		yes
LL2014_157	SpB	Pointe Platon, Quebec, Canada	Soil - Quercus		NAT	CAGATCCATGAATCAGATGC		YMR287C	0	CAGATCCATGAATCAGATGC	CAGATCCATGAATCAGATGC		yes
LL2014_162	SpB	Pointe Platon, Quebec, Canada	Soil - Acer		NAT	AGACTGACGCAAGGCACCTA		YNL309W	0	AGACTGACGCAAGGCACCTA	AGACTGACGCAAGGCACCTA		yes
LL2014_167	SpB	Pointe Platon, Quebec, Canada	Soil - Acer		HPH	TATGTATGTCCACTCATCCG		YAR031W	0	TATGTATGTCCACTCATCCG	TATGTATGTCCACTCATCCG		yes
LL2014_175	SpB	Pointe Platon, Quebec, Canada	Soil - Acer		HPH	GCCTCAGTGATCGAGATATG		YLL057C	0	GCCTCAGTGATCGAGATATG	GCCTCAGTGATCGAGATATG
LL2014_176	SpB	Pointe Platon, Quebec, Canada	Soil - Quercus		HPH	TGGACTAAGACAACGCGCCA		YLR082C	0	TGGACTAAGACAACGCGCCA	TGGACTAAGACAACGCGCCA		yes
LL2015_004	SpB	Erabliere de la montagne verte, Nouveau-brunswick, Canada	Soil - Acer saccharum		HPH	GACTGCGTATCATATAGGCT		YML060W	0	GACTGCGTATCATATAGGCT	GACTGCGTATCATATAGGCT	yes	yes
MSH_475	SpB	Mont St Hilaire, Quebec, Canada	Bark - Oak tree	Published in Leducq et al. 2014	HPH	ACCGCTCTGTCATGCGTATT		YML002W	0	ACCGCTCTGTCATGCGTATT	ACCGCTCTGTCATGCGTATT	yes
MSH_483	SpB	Mont St Hilaire, Quebec, Canada	Bark - Oak tree	Published in Leducq et al. 2014	HPH	CAGACGAGCTAATTCTATCC		YMR140W	0	CAGACGAGCTAATTCTATCC	CAGACGAGCTAATTCTATCC	yes
MSH_503	SpB	Mont St Hilaire, Quebec, Canada	Bark - Oak tree	Published in Leducq et al. 2014	HPH	CCACAATACAGATTTCGCAG		YMR244C-A	0	CCACAATACAGATTTCGCAG	CCACAATACAGATTTCGCAG		yes
MSH_509	SpB	Mont St Hilaire, Quebec, Canada	Bark - Oak tree		HPH	ATGATACTAGCATCGAGGCG		YMR292W	0	ATGATACTAGCATCGAGGCG	ATGATACTAGCATCGAGGCG		yes
MSH_527	SpB	Mont St Hilaire, Quebec, Canada	Bark - Oak tree		HPH	GCCATACAGCTAGAGACAGC		YNL303W	0	GCCATACAGCTAGAGACAGC	GCCATACAGCTAGAGACAGC	yes	yes
MSH_544	SpB	Mont St Hilaire, Quebec, Canada	Bark - Oak tree	Published in Leducq et al. 2014	HPH	TGACTCAGTAGCATCGTTGG		YAR035W	0	TGACTCAGTAGCATCGTTGG	TGACTCAGTAGCATCGTTGG		yes
MSH_562	SpB	Mont St Hilaire, Quebec, Canada	Bark - Oak tree		HPH	CTCGGATAGTGCATGATATG		YLL060C	0	CTCGGATAGTGCATGATATG	CTCGGATAGTGCATGATATG	yes	yes
MSH_567-4	SpB	Mont St Hilaire, Quebec, Canada	Bark - Oak tree	Published in Leducq et al. 2014	HPH	TGGGCCACTCCAAATAAGCA		YLR087C	0	TGGGCCACTCCAAATAAGCA	TGGGCCACTCCAAATAAGCA	yes	yes
MSH_573-4	SpB	Mont St Hilaire, Quebec, Canada	Bark - Oak tree	Published in Leducq et al. 2014	HPH	CGACTGCTCTTCAGGCTATT		YML058W	0	CGACTGCTCTTCAGGCTATT	CGACTGCTCTTCAGGCTATT		yes
MSH_578a-4-E3	SpB	Mont St Hilaire, Quebec, Canada	Bark - Oak tree	Published in Leducq et al. 2014	HPH	CAGACTATGGAATTATCGGC		YMR145C	0	CAGACTATGGAATTATCGGC	CAGACTATGGAATTATCGGC		yes
MSH_584	SpB	Mont St Hilaire, Quebec, Canada	Bark - Oak tree	Published in Leducq et al. 2014	HPH	ATGTGATTCCCACTCAGGCG		YMR247C	0	ATGTGATTCCCACTCAGGCG	ATGTGATTCCCACTCAGGCG		yes
MSH_3004-2	SpB	Mont St Hilaire, Quebec, Canada	Bark - Oak tree	Published in Leducq et al. 2014	HPH	TCGCTAGATCGAGCTGCATG		YMR295C	0	TCGCTAGATCGAGCTGCATG	TCGCTAGATCGAGCTGCATG		yes
MSH_603	SpB	Mont St Hilaire, Quebec, Canada	Bark - Oak tree		HPH	AAAGGAGCCTCTCAACATGC		YNL299W	0	AAAGGAGCCTCTCAACATGC	AAAGGAGCCTCTCAACATGC	yes	yes
MSH_604	SpB	Mont St Hilaire, Quebec, Canada	Bark - Oak tree	Published in Leducq et al. 2014	HPH	AACCATTAAGCAGACGTGGC		YAL035W	YLR363C	AACCATTAAGCAGACGTGGC	AACCATTAAGCAGACGTGGC	yes	yes
MSH_605	SpB	Mont St Hilaire, Quebec, Canada	Bark - Oak tree	Published in Leducq et al. 2014	HPH	CCATCTCAGTGGGTGCAATG		YAR040C	0	CCATCTCAGTGGGTGCAATG	CCATCTCAGTGGGTGCAATG		yes
MSH_645	SpB	Mont St Hilaire, Quebec, Canada	Bark - Oak tree		HPH	GTCAGCCCTAGATGCACTTG		YLL063C	0	GTCAGCCCTAGATGCACTTG	GTCAGCCCTAGATGCACTTG		yes
MSH_657	SpB	Mont St Hilaire, Quebec, Canada	Bark - Oak tree		HPH	GGCATATACGCTACTGGCAT		YLR090W	YOR133W	GGCATATACGCTACTGGCAT	GGCATATACGCTACTGGCAT		yes
MSH_661	SpB	Mont St Hilaire, Quebec, Canada	Bark - Oak tree		HPH	CACGGCTTGCTCATAGTATT		YML058C-A	0	CACGGCTTGCTCATAGTATT	CACGGCTTGCTCATAGTATT		yes
MSH_678	SpB	Mont St Hilaire, Quebec, Canada	Bark - Oak tree		HPH	CACAGCATGAAATTGGTCCA		YMR006C	0	CACAGCATGAAATTGGTCCA	CACAGCATGAAATTGGTCCA		yes
MSH_826-1	SpB	Mont St Hilaire, Quebec, Canada	Bark - Oak tree		HPH	GCGCACCATGACTTAATATC		YMR151W	0	GCGCACCATGACTTAATATC	GCGCACCATGACTTAATATC		yes
MSH_3061-3	SpB	Mont St Hilaire, Quebec, Canada	Bark - Oak tree	Published in Leducq et al. 2014	HPH	GAATATGCGCTCCCACTGTG		YMR302C	0	GAATATGCGCTCCCACTGTG	GAATATGCGCTCCCACTGTG		yes
MSH_588-2	SpB	Mont St Hilaire, Quebec, Canada	Bark - Oak tree		HPH	TAGAGTATCCCACGACATGC		YNL297C	0	TAGAGTATCCCACGACATGC	TAGAGTATCCCACGACATGC
MSH_578a-4_C7	SpB	Mont St Hilaire, Quebec, Canada	Bark - Oak tree		HPH	AGGCGCGTGCTATATCTCTT		YAL031C	0	AGGCGCGTGCTATATCTCTT	AGGCGCGTGCTATATCTCTT		yes
MSH_576-4_G8	SpB	Mont St Hilaire, Quebec, Canada	Bark - Oak tree		HPH	CTGATAGCGATACGTCCGTG		YAR047C	0	CTGATAGCGATACGTCCGTG	CTGATAGCGATACGTCCGTG		yes
MSH_830a-4_C8_	SpB	Mont St Hilaire, Quebec, Canada	Bark - Oak tree		HPH	ACATCGCGTAGCAGTCATGG		YLR003C	YOR125C	ACATCGCGTAGCAGTCATGG	ACATCGCGTAGCAGTCATGG		yes
MSH_830b-4_D10_	SpB	Mont St Hilaire, Quebec, Canada	Oak tree		HPH	CTTCATGTGTCAGGGCGATT		YLR096W	YOR141C	CTTCATGTGTCAGGGCGATT	CTTCATGTGTCAGGGCGATT
MSH_3006-3	SpB	Mont St Hilaire, Quebec, Canada	Bark - Oak tree		HPH	GGGACACTGACACAATTCCA		YMR008C	0	GGGACACTGACACAATTCCA	GGGACACTGACACAATTCCA
MSH_576-4_D9_	SpB	Mont St Hilaire, Quebec, Canada	Bark - Oak tree		HPH	GAGATCCACGCAATCGCATA		YMR153C-A	YOR187W	GAGATCCACGCAATCGCATA	GAGATCCACGCAATCGCATA		yes
MSH_3065-4	SpB	Mont St Hilaire, Quebec, Canada	Bark - Oak tree		HPH	ATCCCATAGGCACTGGCATG		YMR252C	0	ATCCCATAGGCACTGGCATG	ATCCCATAGGCACTGGCATG		yes
MSH_3045-4	SpB	Mont St Hilaire, Quebec, Canada	Bark - Oak tree		HPH	AGAGTCCTGCCATCTCGGAT		YMR304W	0	AGAGTCCTGCCATCTCGGAT	AGAGTCCTGCCATCTCGGAT		yes
MSH_3059-4b	SpB	Mont St Hilaire, Quebec, Canada	Bark - Oak tree		HPH	AGCTCACAGTACAGAGACTC		YNL293W	0	AGCTCACAGTACAGAGACTC	AGCTCACAGTACAGAGACTC
MSH_842-3	SpB	Mont St Hilaire, Quebec, Canada	Bark - Oak tree		HPH	ATGCGGATCAGACGTTATTG		YLL012W	0	ATGCGGATCAGACGTTATTG	ATGCGGATCAGACGTTATTG	yes	yes
UWOPS-99.501.1	SpB	St Joseph Island, Ontario, Canada	Bark - Oak tree	Published in Leducq et al. 2014	HPH	TCGGCCCACAGGCATAAAGA		YLR098C	0	TCGGCCCACAGGCATAAAGA	TCGGCCCACAGGCATAAAGA	yes	yes
UWOPS-91.202.1	SpB	London, Ontario, Canada	Flux - Oak tree	Published in Leducq et al. 2014	HPH	TGGCATATCACAACAGTCCA		YML052W	0	TGGCATATCACAACAGTCCA	TGGCATATCACAACAGTCCA	yes	yes
UWOPS-79.14	SpB	Long Point, Ontario, Canada	Knot - Apple tree	Published in Leducq et al. 2014	HPH	CTCAGTACAGCGGATCACAG		YMR156C	0	CTCAGTACAGCGGATCACAG	CTCAGTACAGCGGATCACAG	yes	yes
95-7-1D	SpB	East Lansing, Michigan, USA	Bark - Oak tree	Published in Kuehne et al. 2007	HPH	ACATTCAGATGGACTGCATG		YMR254C	0	ACATTCAGATGGACTGCATG	ACATTCAGATGGACTGCATG	yes	yes
95-1-5A	SpB	Saugatuck, Michigan, USA	Oak tree	Published in Kuehne et al. 2007	HPH	AATCATGGCTCAGTAGGGAT		YMR305C	0	AATCATGGCTCAGTAGGGAT	AATCATGGCTCAGTAGGGAT	yes	yes
yHKS_58	SpB	Columbia, Missouri, USA	Quercus alba	Published in Sylvester et al. 2015	HPH	GCATAGGATATAAGGCTGTC		YNL289W	0	GCATAGGATATAAGGCTGTC	GCATAGGATATAAGGCTGTC		yes
yHKS_71	SpB	Columbia, Missouri, USA	Acer	Published in Sylvester et al. 2015	HPH	CGTGTCAGCAAATCTACCAA		YAL027W	0	CGTGTCAGCAAATCTACCAA	CGTGTCAGCAAATCTACCAA	yes	yes
yHKS_54	SpB	Kirksville, Missouri, USA	Quercus alba		HPH	AGTCGAGTCATAGATGGCAT		YLR015W	YOR131C	AGTCGAGTCATAGATGGCAT	AGTCGAGTCATAGATGGCAT	yes	yes
yHKS_69	SpB	Kirksville, Missouri, USA	Quercus alba	Published in Sylvester et al. 2015	HPH	TTCACCGAGACAAGGCGAGA		YLR102C	0	TTCACCGAGACAAGGCGAGA	TTCACCGAGACAAGGCGAGA	yes	yes
yHKS_5	SpB	Slinger, Wisconsin, USA	Bark - Unknown	Published in Sylvester et al. 2015	HPH	ACTTGAAGAGCATTGTAGGC		YML033W	0	ACTTGAAGAGCATTGTAGGC	ACTTGAAGAGCATTGTAGGC	yes	yes
yHKS_10	SpB	Sussex, Wisconsin, USA	Leaves - Apple tree	Published in Leducq et al. 2014	HPH	GCCTAGTCACCAATATACGA		YMR012W	0	GCCTAGTCACCAATATACGA	GCCTAGTCACCAATATACGA	yes	yes
yHKS_223	SpB	Plainfield, New Hamshire, USA	Soil - Fagus grandifolia	Published in Sylvester et al. 2015	HPH	CATAGAGTTCGAGACAGCCG		YMR158W-A	0	CATAGAGTTCGAGACAGCCG	CATAGAGTTCGAGACAGCCG	yes
yHKS_306	SpB	Plainfield, New Hamshire, USA	Soil - Fagus grandifolia	Published in Sylvester et al. 2015	HPH	ATCTTATGAGTCGGCAGAGT		YLL017W	0	ATCTTATGAGTCGGCAGAGT	ATCTTATGAGTCGGCAGAGT	yes	yes
yHKS_343	SpB	Plainfield, New Hamshire, USA	Soil - Fagus grandifolia	Published in Sylvester et al. 2015	HPH	AGAGTGCCGCAACCTCAGTA		YLR020C	0	AGAGTGCCGCAACCTCAGTA	AGAGTGCCGCAACCTCAGTA	yes	yes
yHKS_182	SpB	Indiana Dunes State Park, Indiana, USA	Sand - Populus deltoides	Published in Sylvester et al. 2015	HPH	CATACAGTGTGCGAAGGATC		YML030W	0	CATACAGTGTGCGAAGGATC	CATACAGTGTGCGAAGGATC	yes	yes
yHAB_204	SpB	Tahquamenon Falls, Michigan, USA	Tsuga canadensis	Published in Sylvester et al. 2015	HPH	CGCGCATAACTCCAATGATA		YMR015C	0	CGCGCATAACTCCAATGATA	CGCGCATAACTCCAATGATA	yes	yes
yHKS_183	SpB	Madison, Wisconsin, USA	Bark - Unknown	Published in Sylvester et al. 2015	HPH	TGCTGGCATCTCCCTAGAGT		YLL020C	0	TGCTGGCATCTCCCTAGAGT	TGCTGGCATCTCCCTAGAGT	yes
yHRM_71	SpB	Madison, Wisconsin, USA	Unknown	Published in Sylvester et al. 2015	HPH	GCATCAACCCAATGGTCAGA		YLR111W	YOR144C	GCATCAACCCAATGGTCAGA	GCATCAACCCAATGGTCAGA	yes	yes
yHBJ_1	SpB	Iron River, Wisconsin, USA	Decayed wood - Oak tree	Published in Leducq et al. 2014	HPH	ATAGTCTGAGCATCTCGTGG		YMR163C	0	ATAGTCTGAGCATCTCGTGG	ATAGTCTGAGCATCTCGTGG	yes	yes
yHBJ_6	SpB	Iron River, Wisconsin, USA	Mushroom	Published in Leducq et al. 2014	HPH	AGCTGGCATCGACTCTATCT		YMR264W	0	AGCTGGCATCGACTCTATCT	AGCTGGCATCGACTCTATCT	yes	yes
yHBJ_9	SpB	Iron River, Wisconsin, USA	Soil - Birch tree	Published in Leducq et al. 2014	HPH	GAGGTGCATCTCACTCCATG		YNL335W	0	GAGGTGCATCTCACTCCATG	GAGGTGCATCTCACTCCATG	yes
yHBJ_11	SpB	Iron River, Wisconsin, USA	Soil - Quercus	Published in Sylvester et al. 2015	HPH	GCGACTATCGAACCATATAC		YNL096C	YOR202W	GCGACTATCGAACCATATAC	GCGACTATCGAACCATATAC	yes
LL2014_167	SpB	Pointe Platon, Quebec, Canada	Soil - Acer		NAT	GCACGAGTTAGAACACGGAC		YAL018C	YKL110C	GCACGAGTTAGAACACGGAC	GCACGAGTTAGAACACGGAC		yes
LL2014_176	SpB	Pointe Platon, Quebec, Canada	Soil - Quercus		NAT	AATCTGCATGAAGGTTGAGC		YLR027C	0	AATCTGCATGAAGGTTGAGC	AATCTGCATGAAGGTTGAGC		yes
MSH_498	SpB	Mont St Hilaire, Quebec, Canada	Bark - Oak tree	Published in Leducq et al. 2014	NAT	CTACTATTCTGAGGAGAGTG		YMR166C	0	CTACTATTCTGAGGAGAGTG	CTACTATTCTGAGGAGAGTG	yes
MSH_503	SpB	Mont St Hilaire, Quebec, Canada	Bark - Oak tree	Published in Leducq et al. 2014	NAT	CAGTTATAGCCATTGAGCCG		YMR221C	0	CAGTTATAGCCATTGAGCCG	CAGTTATAGCCATTGAGCCG		yes
MSH_509	SpB	Mont St Hilaire, Quebec, Canada	Bark - Oak tree		NAT	CCCGCGTGTCGATTAGGTTT		YMR266W	YGR088W	CCCGCGTGTCGATTAGGTTT	CCCGCGTGTCGATTAGGTTT		yes
MSH_527	SpB	Mont St Hilaire, Quebec, Canada	Bark - Oak tree		NAT	CATTCATTGTGAGCATGGTG		YNL333W	0	CATTCATTGTGAGCATGGTG	CATTCATTGTGAGCATGGTG	yes	yes
MSH_544	SpB	Mont St Hilaire, Quebec, Canada	Bark - Oak tree	Published in Leducq et al. 2014	NAT	GCGCAGAAGGCAATGCTATA		YAL015C	0	GCGCAGAAGGCAATGCTATA	GCGCAGAAGGCAATGCTATA		yes
MSH_562	SpB	Mont St Hilaire, Quebec, Canada	Bark - Oak tree		NAT	CGCGCTAAGACAATTCATCA		YLL028W	0	CGCGCTAAGACAATTCATCA	CGCGCTAAGACAATTCATCA	yes	yes
MSH_567-4	SpB	Mont St Hilaire, Quebec, Canada	Bark - Oak tree	Published in Leducq et al. 2014	NAT	GACTGTGCTAGATCCGTGTT		YLR047C	0	GACTGTGCTAGATCCGTGTT	GACTGTGCTAGATCCGTGTT	yes	yes
MSH_578a-4-E3	SpB	Mont St Hilaire, Quebec, Canada	Bark - Oak tree	Published in Leducq et al. 2014	NAT	CCGACCAGGGTTTACATAAT		YMR023C	YGR069W	CCGACCAGGGTTTACATAAT	CCGACCAGGGTTTACATAAT		yes
MSH_578-1-B5	SpB	Mont St Hilaire, Quebec, Canada	Bark - Oak tree		NAT	CACCAGAGCCGAGGATTCAT		YMR170C	0	CACCAGAGCCGAGGATTCAT	CACCAGAGCCGAGGATTCAT	yes
MSH_584	SpB	Mont St Hilaire, Quebec, Canada	Bark - Oak tree	Published in Leducq et al. 2014	NAT	CATTGTAGATCAGTCTGTGG		YMR223W	0	CATTGTAGATCAGTCTGTGG	CATTGTAGATCAGTCTGTGG		yes
MSH_3004-2	SpB	Mont St Hilaire, Quebec, Canada	Bark - Oak tree	Published in Leducq et al. 2014	NAT	GGCACTACCTAACCTTTAAG		YMR269W	YGR100W	GGCACTACCTAACCTTTAAG	GGCACTACCTAACCTTTAAG		yes
MSH_603	SpB	Mont St Hilaire, Quebec, Canada	Bark - Oak tree		NAT	AGGAGCCTATAACTCATCTC		YNL330C	YOR113W	AGGAGCCTATAACTCATCTC	AGGAGCCTATAACTCATCTC	yes	yes
MSH_604	SpB	Mont St Hilaire, Quebec, Canada	Bark - Oak tree	Published in Leducq et al. 2014	NAT	TATCTCTGAACAGCGTGGGC		YAL065C	0	TATCTCTGAACAGCGTGGGC	TATCTCTGAACAGCGTGGGC	yes	yes
MSH_605	SpB	Mont St Hilaire, Quebec, Canada	Bark - Oak tree	Published in Leducq et al. 2014	NAT	CAGTAATCAGAAGCTCGCAC		YAL011W	0	CAGTAATCAGAAGCTCGCAC	CAGTAATCAGAAGCTCGCAC		yes
MSH_645	SpB	Mont St Hilaire, Quebec, Canada	Bark - Oak tree		NAT	GGCATCACTCAACAGCAGTA		YLL033W	0	GGCATCACTCAACAGCAGTA	GGCATCACTCAACAGCAGTA		yes
MSH_661	SpB	Mont St Hilaire, Quebec, Canada	Bark - Oak tree		NAT	GGCTTCTCAACATTTGCTAC		YLR123C	YKL171W	GGCTTCTCAACATTTGCTAC	GGCTTCTCAACATTTGCTAC		yes
MSH_678	SpB	Mont St Hilaire, Quebec, Canada	Bark - Oak tree		NAT	ATATGACAGCCAGTGGTACG		YML017W	0	ATATGACAGCCAGTGGTACG	ATATGACAGCCAGTGGTACG		yes
MSH_826-1	SpB	Mont St Hilaire, Quebec, Canada	Bark - Oak tree		NAT	CCCGTTCGTTAATACGTGAT		YMR025W	YGR071C	CCCGTTCGTTAATACGTGAT	CCCGTTCGTTAATACGTGAT		yes
MSH_830-1-H3	SpB	Mont St Hilaire, Quebec, Canada	Bark - Oak tree		NAT	GCGCGACTTATGTCCATGCT		YMR173W-A	0	GCGCGACTTATGTCCATGCT	GCGCGACTTATGTCCATGCT	yes
MSH_3052-1	SpB	Mont St Hilaire, Quebec, Canada	Bark - Oak tree		NAT	CCATGTGTTTAAGCTGAGTG		YMR228W	0	CCATGTGTTTAAGCTGAGTG	CCATGTGTTTAAGCTGAGTG	yes	yes
MSH_3061-3	SpB	Mont St Hilaire, Quebec, Canada	Bark - Oak tree	Published in Leducq et al. 2014	NAT	CCGTACATGCAATCAAGCTA		YMR274C	0	CCGTACATGCAATCAAGCTA	CCGTACATGCAATCAAGCTA		yes
MSH_578a-4_C7	SpB	Mont St Hilaire, Quebec, Canada	Bark - Oak tree		NAT	CGCCTGACTATAATGCTATC		YAL061W	0	CGCCTGACTATAATGCTATC	CGCCTGACTATAATGCTATC		yes
MSH_576-4_G8	SpB	Mont St Hilaire, Quebec, Canada	Bark - Oak tree		NAT	TATGGCACGGCAGACATTCC		YAL004W	0	TATGGCACGGCAGACATTCC	TATGGCACGGCAGACATTCC		yes
MSH_830a-4_C8_	SpB	Mont St Hilaire, Quebec, Canada	Bark - Oak tree		NAT	ATACACCATACACTGTGAGC		YLL042C	0	ATACACCATACACTGTGAGC	ATACACCATACACTGTGAGC		yes
MSH_830b-4_D10_	SpB	Mont St Hilaire, Quebec, Canada	Oak tree		NAT	GAGAGCCATTCAATCACTAC		YLR061W	YKL162C	GAGAGCCATTCAATCACTAC	GAGAGCCATTCAATCACTAC
MSH_576-4_D9_	SpB	Mont St Hilaire, Quebec, Canada	Bark - Oak tree		NAT	ACAATGCTGTCGAAGGGATC		YMR029C	0	ACAATGCTGTCGAAGGGATC	ACAATGCTGTCGAAGGGATC		yes
MSH_3065-4	SpB	Mont St Hilaire, Quebec, Canada	Bark - Oak tree		NAT	CCGGATTCGATACTTACGTT		YMR231W	YGR080W	CCGGATTCGATACTTACGTT	CCGGATTCGATACTTACGTT		yes
MSH_3045-4	SpB	Mont St Hilaire, Quebec, Canada	Bark - Oak tree		NAT	GCCAGATGTCAACACAGCTA		YMR276W	0	GCCAGATGTCAACACAGCTA	GCCAGATGTCAACACAGCTA		yes
MSH_3059-4b	SpB	Mont St Hilaire, Quebec, Canada	Bark - Oak tree		NAT	AGTGAGACTGTGTGACATCT		YNL323W	0	AGTGAGACTGTGTGACATCT	AGTGAGACTGTGTGACATCT
MSH_838-2	SpB	Mont St Hilaire, Quebec, Canada	Bark - Oak tree		NAT	ATATGATGAGCACCCGCGTC		YAL059W	0	ATATGATGAGCACCCGCGTC	ATATGATGAGCACCCGCGTC		yes
MSH_842-3	SpB	Mont St Hilaire, Quebec, Canada	Bark - Oak tree		NAT	TACGAAGCACCATGTGGGAC		YAR014C	YKL116C	TACGAAGCACCATGTGGGAC	TACGAAGCACCATGTGGGAC	yes	yes
MSH_850-1	SpB	Mont St Hilaire, Quebec, Canada	Bark - Oak tree	Published in Leducq et al. 2014	NAT	TATGATAGGCCACACGCTGC		YLL045C	0	TATGATAGGCCACACGCTGC	TATGATAGGCCACACGCTGC	yes
UWOPS-91.202.1	SpB	London, Ontario, Canada	Flux - Oak tree	Published in Leducq et al. 2014	NAT	CATAGCATGTAATCCCAGTC		YML084W	0	CATAGCATGTAATCCCAGTC	CATAGCATGTAATCCCAGTC	yes	yes
UWOPS-03346t1	SpB	Long Point, Ontario, Canada	Flux - Quercus rubra	Published in Leducq et al. 2014	NAT	GGGCGTCCAACAATGCACAA		YMR180C	0	GGGCGTCCAACAATGCACAA	GGGCGTCCAACAATGCACAA	yes
95-1-5A	SpB	Saugatuck, Michigan, USA	Oak tree	Published in Kuehne et al. 2007	NAT	GCGATTGGAACACATGAGAC		YMR280C	0	GCGATTGGAACACATGAGAC	GCGATTGGAACACATGAGAC	yes	yes
yHKS_71	SpB	Columbia, Missouri, USA	Acer	Published in Sylvester et al. 2015	NAT	TCCATTGACAGAGATGACAG		YAL055W	0	TCCATTGACAGAGATGACAG	TCCATTGACAGAGATGACAG	yes	yes
yHKS_54	SpB	Kirksville, Missouri, USA	Quercus alba		NAT	CATTCATTAACATGCGCTGC		YLL047W	0	CATTCATTAACATGCGCTGC	CATTCATTAACATGCGCTGC	yes	yes
yHKS_69	SpB	Kirksville, Missouri, USA	Quercus alba	Published in Sylvester et al. 2015	NAT	TTGGAGGCCACAACGCAACA		YLR068W	0	TTGGAGGCCACAACGCAACA	TTGGAGGCCACAACGCAACA	yes	yes
yHKS_10	SpB	Sussex, Wisconsin, USA	Leaves - Apple tree	Published in Leducq et al. 2014	NAT	GTGCATATAAGACACCGTAC		YML009c	YKL183W	GTGCATATAAGACACCGTAC	GTGCATATAAGACACCGTAC	yes	yes
yHKS_226	SpB	Plainfield, New Hamshire, USA	Soil - Betula populifolia	Published in Sylvester et al. 2015	NAT	TAGAGAGGATCACACCCAGC		YMR237W	0	TAGAGAGGATCACACCCAGC	TAGAGAGGATCACACCCAGC	yes
yHKS_253	SpB	Plainfield, New Hamshire, USA	Soil - Betula populifolia	Published in Sylvester et al. 2015	NAT	AAAGCAGACTCATCATGCCG		YAL048C	0	AAAGCAGACTCATCATGCCG	AAAGCAGACTCATCATGCCG	yes
yHKS_306	SpB	Plainfield, New Hamshire, USA	Soil - Fagus grandifolia	Published in Sylvester et al. 2015	NAT	GCACTCTACAGATGATACAG		YAR023C	0	GCACTCTACAGATGATACAG	GCACTCTACAGATGATACAG	yes	yes
yHKS_343	SpB	Plainfield, New Hamshire, USA	Soil - Fagus grandifolia	Published in Sylvester et al. 2015	NAT	AATCGCTGCTAAGAGCCGAG		YLL052C	0	AATCGCTGCTAAGAGCCGAG	AATCGCTGCTAAGAGCCGAG	yes	yes
yHKS_344	SpB	Plainfield, New Hamshire, USA	Soil - Betula populifolia	Published in Sylvester et al. 2015	NAT	TGCACCACGAAAGCGGTACA		YLR074C	0	TGCACCACGAAAGCGGTACA	TGCACCACGAAAGCGGTACA	yes	yes
yHKS_182	SpB	Indiana Dunes State Park, Indiana, USA	Sand - Populus deltoides	Published in Sylvester et al. 2015	NAT	TGTCACCATTGCAGCATACG		YML079W	0	TGTCACCATTGCAGCATACG	TGTCACCATTGCAGCATACG	yes	yes
yHAB_204	SpB	Tahquamenon Falls, Michigan, USA	Tsuga canadensis	Published in Sylvester et al. 2015	NAT	ATGATGCCTTGCACTCGGCT		YML006C	0	ATGATGCCTTGCACTCGGCT	ATGATGCCTTGCACTCGGCT	yes	yes
yHKS_339	SpB	Tahquamenon Falls, Michigan, USA	Soil - Tsuga canadensis	Published in Sylvester et al. 2015	NAT	CCCTGGTATAAATCACAGCA		YMR186W	0	CCCTGGTATAAATCACAGCA	CCCTGGTATAAATCACAGCA	yes
yHKS_145	SpB	Madison, Wisconsin, USA	Bark - Quercus alba	Published in Sylvester et al. 2015	NAT	TCAGGGATAAGATGTCATGC		YMR241W	0	TCAGGGATAAGATGTCATGC	TCAGGGATAAGATGTCATGC
yHKS_147	SpB	Madison, Wisconsin, USA	Bark - Quercus alba		NAT	ACGCACAGGTTATGAATCTC		YMR286W	YOR111W	ACGCACAGGTTATGAATCTC	ACGCACAGGTTATGAATCTC	yes
yHKS_157	SpB	Madison, Wisconsin, USA	Bark - Quercus alba	Published in Sylvester et al. 2015	NAT	TGGCAGCTAATCAACACCTA		YNL311C	0	TGGCAGCTAATCAACACCTA	TGGCAGCTAATCAACACCTA	yes	yes
yHRM_69	SpB	Madison, Wisconsin, USA	Soil - Unknown	Published in Sylvester et al. 2015	NAT	CCGATGAAGACAGTAGTGAC		YLL054C	YKL127W	CCGATGAAGACAGTAGTGAC	CCGATGAAGACAGTAGTGAC	yes	yes
yHRM_71	SpB	Madison, Wisconsin, USA	Unknown	Published in Sylvester et al. 2015	NAT	GAGATTAGTACACACCCTAC		YLR079W	YKL167C	GAGATTAGTACACACCCTAC	GAGATTAGTACACACCCTAC	yes	yes
yHBJ_6	SpB	Iron River, Wisconsin, USA	Mushroom	Published in Leducq et al. 2014	NAT	CCCTGGTTAGTAGAGGATTT		YMR244W	YGR084C	CCCTGGTTAGTAGAGGATTT	CCCTGGTTAGTAGAGGATTT	yes	yes
LL11_001	SpC	Quebec, Quebec, Canada	Bark - Oak tree	Published in Charron et al. 2014	HPH	GTATGCTCATCATCCCGTAT		YOR039W	0	GTATGCTCATCATCCCGTAT	GTATGCTCATCATCCCGTAT	yes	yes
LL11_002	SpC	Cap Chat, Quebec, Canada	Bark - Mapple tree	Published in Charron et al. 2014	HPH	TCATCGTCGCGCAGTTGTTG		YOR087W	0	TCATCGTCGCGCAGTTGTTG	TCATCGTCGCGCAGTTGTTG	yes
LL11_003	SpC	Cap Chat, Quebec, Canada	Bark - Mapple tree	Published in Charron et al. 2014	HPH	ATGAGCCAGGAACCTCTAGC		YOR347C	0	ATGAGCCAGGAACCTCTAGC	ATGAGCCAGGAACCTCTAGC	yes	yes
LL11_004	SpC	Cap Chat, Quebec, Canada	Slug - Fir tree	Published in Charron et al. 2014	HPH	CTAGTGTAATCAGGCTGTCG		YOL019W	0	CTAGTGTAATCAGGCTGTCG	CTAGTGTAATCAGGCTGTCG	yes	yes
LL11_007	SpC	Ile dOrleans, Quebec, Canada	Bark - Mapple tree	Published in Charron et al. 2014	HPH	CATAGATCGGCATATTGTCG		YOL065C	0	CATAGATCGGCATATTGTCG	CATAGATCGGCATATTGTCG	yes	yes
LL11_009	SpC	Squatec, Quebec, Canada	Soil - Birch tree	Published in Charron et al. 2014	HPH	AATAGAGGTCAACCGAGCCC		YPL173W	YLR221C	AATAGAGGTCAACCGAGCCC	AATAGAGGTCAACCGAGCCC	yes	yes
LL11_010	SpC	Squatec, Quebec, Canada	Soil - Fir tree	Published in Charron et al. 2014	HPH	AGACGCACTAAGCATTTGC		YPL108W	0	AAGACGCACTAAGCATTTGC	AAGACGCACTAAGCATTTGC	yes	yes
LL11_011	SpC	Squatec, Quebec, Canada	Bomblebee	Published in Charron et al. 2014	HPH	AAGCTAGGGTCATTTGCTGT		YBR214W	0	AAGCTAGGGTCATTTGCTGT	AAGCTAGGGTCATTTGCTGT	yes	yes
LL11_012	SpC	Duchesnay, Quebec, Canada	Bark - Mapple tree	Published in Charron et al. 2014	HPH	GGATCTAAGACACGGTCACC		YDR049W	0	GGATCTAAGACACGGTCACC	GGATCTAAGACACGGTCACC	yes	yes
LL12_005	SpC	Cap Chat, Quebec, Canada	Bark - Birch tree	Published in Charron et al. 2014	HPH	TCATCGGCTGCATCGCGTAT		YOR041C	0	TCATCGGCTGCATCGCGTAT	TCATCGGCTGCATCGCGTAT	yes	yes
LL12_006	SpC	Cap Chat, Quebec, Canada	Bark - Wild Cherry tree	Published in Charron et al. 2014	HPH	TCACGCGATGCAGTCGGTAT		YOR091W	0	TCACGCGATGCAGTCGGTAT	TCACGCGATGCAGTCGGTAT	yes
LL12_007	SpC	St Jean Port Joli, Quebec, Canada	Bark - Mapple tree	Published in Charron et al. 2014	HPH	TCACATTGGCGGAAGTCTGC		YOR349W	0	TCACATTGGCGGAAGTCTGC	TCACATTGGCGGAAGTCTGC	yes
LL12_008	SpC	Cap Chat, Quebec, Canada	Bark - Mapple tree	Published in Charron et al. 2014	HPH	NTGACGATTAGACTGAGTTG		YOL025W	0	CTGACGATTAGACTGAGTTG	CTGACGATTAGACTGAGTTG	yes	yes
LL12_011	SpC	Parc du Bic, Quebec, Canada	Bark - Mapple tree	Published in Charron et al. 2014	HPH	ATATTCACGCGCAGCTTGGC		YPL225W	0	ATATTCACGCGCAGCTTGGC	ATATTCACGCGCAGCTTGGC	yes	yes
LL12_012	SpC	Anse au Griffon, Quebec, Canada	Bark - Mapple tree	Published in Charron et al. 2014	HPH	TCACACTGCGGAATTAGCGC		YPL170W	0	TCACACTGCGGAATTAGCGC	TCACACTGCGGAATTAGCGC	yes	yes
LL12_017	SpC*	Pointe Platon, Quebec, Canada	Bark - Oak tree	Published in Charron et al. 2014	HPH	TCGGCGCAGAGAGACAAATC		YPL105C	0	TCGGCGCAGAGAGACAAATC	TCGGCGCAGAGAGACAAATC	yes	yes
LL12_019	SpC	Pointe Platon, Quebec, Canada	Bark - Oak tree	Published in Charron et al. 2014	HPH	ATTNTCCGGCGAGTGTCTGT		YBR217W	0	ATTCTCCGGCGAGTGTCTGT	ATTCTCCGGCGAGTGTCTGT	yes	yes
LL12_027	SpC	Sherbrooke, Quebec, Canada	Bark - Mapple tree	Published in Charron et al. 2014	HPH	TCGACAGCAAGACGATCTGA		YOR006C	0	TCGACAGCAAGACGATCTGA	TCGACAGCAAGACGATCTGA	yes	yes
LL13-006	SpC	Quebec, Quebec, Canada	Bark - Oak tree	Published in Leducq et al. 2016	HPH	GCATAGTTATCAGTGTGCGT		YOR043W	0	GCATAGTTATCAGTGTGCGT	GCATAGTTATCAGTGTGCGT	yes	yes
LL13-010	SpC*	Quebec, Quebec, Canada	Bark - Oak tree	Published in Leducq et al. 2016	HPH	GGATCATACTCAATGCCTAC		YOR289W	0	GGATCATACTCAATGCCTAC	GGATCATACTCAATGCCTAC	yes
LL13-012	SpC*	Quebec, Quebec, Canada	Soil - Oak tree	Published in Leducq et al. 2016	HPH	TGATCCGCACCATTGTCGAG		YOR351C	0	TGATCCGCACCATTGTCGAG	TGATCCGCACCATTGTCGAG	yes
LL13-140	SpC	Parc national du Lac-T_miscouata, Quebec, Canada	Bark - Cedar tree	Published in Leducq et al. 2016	HPH	TGAATGCGCGTGAAGCACTC		YPL222W	0	TGAATGCGCGTGAAGCACTC	TGAATGCGCGTGAAGCACTC	yes	yes
LL13-152	SpC	Mont St Anne, Quebec, Canada	Bark - Mapple tree	Published in Leducq et al. 2016	HPH	AATCTGGGTGAAGCATTGTC		YPL099C	0	AATCTGGGTGAAGCATTGTC	AATCTGGGTGAAGCATTGTC	yes	yes
LL13-201	SpC	Orford sur le lac, Quebec, Canada	Bark - Mapple tree	Published in Leducq et al. 2016	HPH	ATATGCACCGAAGGCGCTAC		YOR291W	0	ATATGCACCGAAGGCGCTAC	ATATGCACCGAAGGCGCTAC	yes	yes
LL13-202	SpC	Orford sur le lac, Quebec, Canada	Bark - Mapple tree	Published in Leducq et al. 2016	HPH	CATNTCAGAGTAGTAAGGAG		YOR354C	0	CATCTCAGAGTAGTAAGGAG	CATCTCAGAGTAGTAAGGAG	yes	yes
LL13-203	SpC	Orford sur le lac, Quebec, Canada	Bark - Mapple tree		HPH	ATTGCGACCGACGCTGCTAT		YOL031C	0	ATTGCGACCGACGCTGCTAT	ATTGCGACCGACGCTGCTAT		yes
LL13-204	SpC	Orford sur le lac, Quebec, Canada	Bark - Mapple tree	Published in Leducq et al. 2016	HPH	TCACTGCTGAGATTGAGCGT		YOL080C	0	TCACTGCTGAGATTGAGCGT	TCACTGCTGAGATTGAGCGT	yes	yes
LL13-205	SpC	Orford sur le lac, Quebec, Canada	Bark - Mapple tree	Published in Leducq et al. 2016	HPH	GATGTCACCTAACTCATGTC		YPL220W	0	GATGTCACCTAACTCATGTC	GATGTCACCTAACTCATGTC	yes	yes
LL2014_100	SpC	Pointe Platon, Quebec, Canada	Acer_sp_Bark		HPH	AGAGCAGCCGAATAGTCACC		YOR011W	0	AGAGCAGCCGAATAGTCACC	AGAGCAGCCGAATAGTCACC	yes	yes
LL2014_124	SpC	Pointe Platon, Quebec, Canada	Soil - Quercus		HPH	ACACATCGTAAACGGGCCGA		YOR358W	YLR178C	ACACATCGTAAACGGGCCGA	ACACATCGTAAACGGGCCGA	yes	yes
LL2014_128	SpC	Pointe Platon, Quebec, Canada	Bark - Quercus		HPH	ATGTCATGCTGCACTTCCGT		YOL033W	0	ATGTCATGCTGCACTTCCGT	ATGTCATGCTGCACTTCCGT		yes
LL2014_139	SpC	Pointe Platon, Quebec, Canada	Soil - Quercus		HPH	ACAGCGTTGAAAGTAGCTCA		YOL084W	0	ACAGCGTTGAAAGTAGCTCA	ACAGCGTTGAAAGTAGCTCA		yes
LL2014_140	SpC	Pointe Platon, Quebec, Canada	Bark - Quercus		HPH	AGACGTAGCGAACTAGACCC		YPL214C	YLR219W	AGACGTAGCGAACTAGACCC	AGACGTAGCGAACTAGACCC		yes
LL2014_148	SpC	Pointe Platon, Quebec, Canada	Soil - Quercus		HPH	GCATCTNTATAACTGGTGTC		YPL157W	0	GCATCTCTATAACTGGTGTC	GCATCTCTATAACTGGTGTC		yes
LL2014_163	SpC	Pointe Platon, Quebec, Canada	Soil - Acer		HPH	AGTGCCATCGTATTCCACGT		YBR175W	0	AGTGCCATCGTATTCCACGT	AGTGCCATCGTATTCCACGT		yes
LL2014_164	SpC	Pointe Platon, Quebec, Canada	Bark - Acer		HPH	ACTCACCGTGGTCAGTGTGT		YBR224W	0	ACTCACCGTGGTCAGTGTGT	ACTCACCGTGGTCAGTGTGT	yes	yes
LL2014_170	SpC	Pointe Platon, Quebec, Canada	Soil - Quercus		HPH	TATTGCGCGGGACCTCTGTT		YOR013W	YLR165C	TATTGCGCGGGACCTCTGTT	TATTGCGCGGGACCTCTGTT		yes
LL2014_177	SpC	Pointe Platon, Quebec, Canada	Bark - Acer		HPH	CATTGGGTGAAAGTGTCTCA		YOR053W	0	CATTGGGTGAAAGTGTCTCA	CATTGGGTGAAAGTGTCTCA	yes	yes
MSH_D2B12	SpC	Mont St Hilaire, Quebec, Canada	Bark - Oak tree	Published in Replansky and Bell 2009	HPH	CATATAGGATAATGGGCCAG		YPL274W	0	CATATAGGATAATGGGCCAG	CATATAGGATAATGGGCCAG	yes	yes
yHKS_414	SpC*	Sheboygan, Wisconsin, USA	Bark - Acer saccharum	Published in Sylvester et al. 2015	HPH	GATCATGTGCTCTAAGACGG		YPL152W	0	GATCATGTGCTCTAAGACGG	GATCATGTGCTCTAAGACGG	yes
yHKS_254	SpC	Plainfield, New Hamshire, USA	Soil - Betula papyrifera	Published in Sylvester et al. 2015	HPH	ATCGTAGTGTCACGGCTTGT		YBR229C	0	ATCGTAGTGTCACGGCTTGT	ATCGTAGTGTCACGGCTTGT	yes	yes
LL12_016	SpC*	Pointe Platon, Quebec, Canada	Bark - Oak tree	Published in Charron et al. 2014	HPH	AATATGCGGAAACCGGGTCA		YOR304C-A	YLR176C	AATATGCGGAAACCGGGTCA	AATATGCGGAAACCGGGTCA	yes	yes
LL12_018	SpC*	Pointe Platon, Quebec, Canada	Bark - Oak tree	Published in Charron et al. 2014	HPH	TAGTGCTCGGCAGCTCTAGT		YOR371C	0	TAGTGCTCGGCAGCTCTAGT	TAGTGCTCGGCAGCTCTAGT	yes	yes
LL2014_059	SpC*	Mont Orford, Quebec, Canada	Soil - Acer		HPH	TACAGCTCAGCACTTGACGG		YPL149W	0	TACAGCTCAGCACTTGACGG	TACAGCTCAGCACTTGACGG		yes
LL2014_067	SpC*	Pointe Platon, Quebec, Canada	Bark - Quercus		HPH	AGAGATCGGGCTATATCCGT		YBR180W	0	AGAGATCGGGCTATATCCGT	AGAGATCGGGCTATATCCGT	yes	yes
LL2014_091	SpC*	Pointe Platon, Quebec, Canada	Soil - Acer		HPH	GGCTGAGTAACAACCGCACA		YOR375C	0	GGCTGAGTAACAACCGCACA	GGCTGAGTAACAACCGCACA		yes
LL2014_096	SpC*	Pointe Platon, Quebec, Canada	Soil - Quercus		HPH	GCACTCGACTCATTTACATG		YPL264C	0	GCACTCGACTCATTTACATG	GCACTCGACTCATTTACATG		yes
LL2014_105	SpC*	Pointe Platon, Quebec, Canada	Soil - Quercus		HPH	CGGATCGTAGCATCTCCTG		YDR078C	0	GCACCGTAACCATTAGTAGC	GCACCGTAACCATTAGTAGC		yes
LL11_001	SpC	Quebec, Quebec, Canada	Bark - Oak tree	Published in Charron et al. 2014	NAT	ATGTACCACTACGCGCTGAG		YOR023C	0	ATGTACCACTACGCGCTGAG	ATGTACCACTACGCGCTGAG	yes	yes
LL11_003	SpC	Cap Chat, Quebec, Canada	Bark - Mapple tree	Published in Charron et al. 2014	NAT	CCGCGACCTCAATAAGTATA		YOR311C	YCR007C	CCGCGACCTCAATAAGTATA	CCGCGACCTCAATAAGTATA	yes	yes
LL11_004	SpC	Cap Chat, Quebec, Canada	Slug - Fir tree	Published in Charron et al. 2014	NAT	GGCTCACTAACAAGGGCACA		YOR378W	0	GGCTCACTAACAAGGGCACA	GGCTCACTAACAAGGGCACA	yes	yes
LL11_007	SpC	Ile dOrleans, Quebec, Canada	Bark - Mapple tree	Published in Charron et al. 2014	NAT	ACAGCACTGCAATGACGGTA		YOL046C	0	ACAGCACTGCAATGACGGTA	ACAGCACTGCAATGACGGTA	yes	yes
LL11_009	SpC	Squatec, Quebec, Canada	Soil - Birch tree	Published in Charron et al. 2014	NAT	TGCTAGTCGATGCCACCGAT		YPL197C	0	TGCTAGTCGATGCCACCGAT	TGCTAGTCGATGCCACCGAT	yes	yes
LL11_010	SpC	Squatec, Quebec, Canada	Soil - Fir tree	Published in Charron et al. 2014	NAT	CTTCATGGCAGTCGGGACAT		YPL141C	0	CTTCATGGCAGTCGGGACAT	CTTCATGGCAGTCGGGACAT	yes	yes
LL12_005	SpC	Cap Chat, Quebec, Canada	Bark - Birch tree	Published in Charron et al. 2014	NAT	ATGCGCTGCTAACTGCTGAG		YOR025W	0	ATGCGCTGCTAACTGCTGAG	ATGCGCTGCTAACTGCTGAG	yes	yes
LL12_008	SpC	Cap Chat, Quebec, Canada	Bark - Mapple tree	Published in Charron et al. 2014	NAT	GGCATGACTAAAGCCACTCA		YOR381W	0	GGCATGACTAAAGCCACTCA	GGCATGACTAAAGCCACTCA	yes	yes
LL12_011	SpC	Parc du Bic, Quebec, Canada	Bark - Mapple tree	Published in Charron et al. 2014	NAT	CTGAGAAGCGTGCATTAGAT		YPL259C	0	CTGAGAAGCGTGCATTAGAT	CTGAGAAGCGTGCATTAGAT	yes	yes
LL12_012	SpC	Anse au Griffon, Quebec, Canada	Bark - Mapple tree	Published in Charron et al. 2014	NAT	AATCAGTTCGCACGCTTGCT		YPL193W	0	AATCAGTTCGCACGCTTGCT	AATCAGTTCGCACGCTTGCT	yes	yes
LL12_017	SpC*	Pointe Platon, Quebec, Canada	Bark - Oak tree	Published in Charron et al. 2014	NAT	GATCGGCATCTAGCTTGACT		YPL138C	0	GATCGGCATCTAGCTTGACT	GATCGGCATCTAGCTTGACT	yes	yes
LL12_020	SpC*	Pointe Platon, Quebec, Canada	Bark - Oak tree	Published in Charron et al. 2014	NAT	TCGAGTCCGGTCCATGAGTT		YBR249C	YLR154C	TCGAGTCCGGTCCATGAGTT	TCGAGTCCGGTCCATGAGTT	yes
LL12_027	SpC	Sherbrooke, Quebec, Canada	Bark - Mapple tree	Published in Charron et al. 2014	NAT	ATAGAGCCGTGCCACTCGAT		YNL270C	0	ATAGAGCCGTGCCACTCGAT	ATAGAGCCGTGCCACTCGAT	yes	yes
LL13-135	SpC	Parc national du Lac-T_miscouata, Quebec, Canada	Bark - Cedar tree		NAT	AGGATTCTCACAATGCCTCA		YOR385W	0	AGGATTCTCACAATGCCTCA	AGGATTCTCACAATGCCTCA		yes
LL13-152	SpC	Mont St Anne, Quebec, Canada	Bark - Mapple tree	Published in Leducq et al. 2016	NAT	TCCGCGCTGTAGACTGATGT		YPL135W	0	TCCGCGCTGTAGACTGATGT	TCCGCGCTGTAGACTGATGT	yes	yes
LL13-153	SpC	Mont St Anne, Quebec, Canada	Bark - Mapple tree		NAT	ATTCCTATGCCGATGGCGGT		YBR197C	0	ATTCCTATGCCGATGGCGGT	ATTCCTATGCCGATGGCGGT
LL13-158	SpC	Mont St Anne, Quebec, Canada	Bark - Birch tree	Published in Leducq et al. 2016	NAT	ACGAGGTCTTGCATCTACTT		YBR251W	0	ACGAGGTCTTGCATCTACTT	ACGAGGTCTTGCATCTACTT	yes
LL13-200	SpC	Orford sur le lac, Quebec, Canada	Bark - Mapple tree	Published in Leducq et al. 2016	NAT	TATCCAGCCGCATGTGTTCG		YOR029W	0	TATCCAGCCGCATGTGTTCG	TATCCAGCCGCATGTGTTCG	yes	yes
LL13-202	SpC	Orford sur le lac, Quebec, Canada	Bark - Mapple tree	Published in Leducq et al. 2016	NAT	GGCGACTAGAAATCTCCACA		YOR324C	0	GGCGACTAGAAATCTCCACA	GGCGACTAGAAATCTCCACA	yes	yes
LL13-203	SpC	Orford sur le lac, Quebec, Canada	Bark - Mapple tree		NAT	GAGACAGGAGCATATTGTAC		YOL002C	0	GAGACAGGAGCATATTGTAC	GAGACAGGAGCATATTGTAC		yes
LL13-204	SpC	Orford sur le lac, Quebec, Canada	Bark - Mapple tree	Published in Leducq et al. 2016	NAT	AATCGTCAGGAATGTGTAGC		YOL053C-A	0	AATCGTCAGGAATGTGTAGC	AATCGTCAGGAATGTGTAGC	yes	yes
LL13-205	SpC	Orford sur le lac, Quebec, Canada	Bark - Mapple tree	Published in Leducq et al. 2016	NAT	GCTCCGTTCAAACAGATCAA		YPL249C	0	GCTCCGTTCAAACAGATCAA	GCTCCGTTCAAACAGATCAA	yes	yes
LL13-206	SpC	Orford sur le lac, Quebec, Canada	Bark - Mapple tree	Published in Leducq et al. 2016	NAT	GCTCAACAGAACTGCATTCA		YPL187W	0	GCTCAACAGAACTGCATTCA	GCTCAACAGAACTGCATTCA	yes	yes
LL13-207	SpC	Orford sur le lac, Quebec, Canada	Bark - Mapple tree	Published in Leducq et al. 2016	NAT	GCCTGTATGAAAGCACACCA		YPL130W	0	GCCTGTATGAAAGCACACCA	GCCTGTATGAAAGCACACCA	yes	yes
LL13-210	SpC	Rimouski, Quebec, Canada	Bark - Mapple tree	Published in Leducq et al. 2016	NAT	AATGTGCCTTCAGCCTCGGT		YBR200W	0	AATGTGCCTTCAGCCTCGGT	AATGTGCCTTCAGCCTCGGT	yes
LL13-212	SpC	Orford sur le lac, Quebec, Canada	Cedar		NAT	ATGAGAGCCGGATCGTCCTT		YBR258C	0	ATGAGAGCCGGATCGTCCTT	ATGAGAGCCGGATCGTCCTT	yes
LL2014_100	SpC	Pointe Platon, Quebec, Canada	Acer_sp_Bark		NAT	CATGCTCGGTCAGAGGATCT		YNL264C	0	CATGCTCGGTCAGAGGATCT	CATGCTCGGTCAGAGGATCT	yes	yes
LL2014_115	SpC	Pointe Platon, Quebec, Canada	Bark - Acer		NAT	CCCAGTTGTAAAGAGTGTGA		YOR031W	YCL069W	CCCAGTTGTAAAGAGTGTGA	CCCAGTTGTAAAGAGTGTGA
LL2014_122	SpC	Pointe Platon, Quebec, Canada	Soil - Acer		NAT	CCTTTCGAGCAACCTTGATA		YOR079C	YCR005C	CCTTTCGAGCAACCTTGATA	CCTTTCGAGCAACCTTGATA
LL2014_124	SpC	Pointe Platon, Quebec, Canada	Soil - Quercus		NAT	GCCTGACAGACAATCTATCA		YOR328W	0	GCCTGACAGACAATCTATCA	GCCTGACAGACAATCTATCA	yes	yes
LL2014_140	SpC	Pointe Platon, Quebec, Canada	Bark - Quercus		NAT	GCGACAATCCAATTTACGCA		YPL247C	0	GCGACAATCCAATTTACGCA	GCGACAATCCAATTTACGCA		yes
LL2014_148	SpC	Pointe Platon, Quebec, Canada	Soil - Quercus		NAT	CCCAGCGAGCTAAAGATTCA		YPL186C	0	CCCAGCGAGCTAAAGATTCA	CCCAGCGAGCTAAAGATTCA		yes
LL2014_170	SpC	Pointe Platon, Quebec, Canada	Soil - Quercus		NAT	CCTGACTACCAATGCAAGGA		YNL254C	0	CCTGACTACCAATGCAAGGA	CCTGACTACCAATGCAAGGA		yes
LL2015_005	SpC	Erabliere de la montagne verte, Nouveau-brunswick, Canada	Soil - Acer saccharum		NAT	TCAGGAGACTGCACTACAGG		YOR081C	0	TCAGGAGACTGCACTACAGG	TCAGGAGACTGCACTACAGG	yes	yes
MSH_587-1	SpC	Mont St Hilaire, Quebec, Canada	Bark - Oak tree	Published in Leducq et al. 2014	NAT	GCATGGAGTACAAGCTATGA		YOR334W	0	GCATGGAGTACAAGCTATGA	GCATGGAGTACAAGCTATGA	yes
MSH_D1S11	SpC	Mont St Hilaire, Quebec, Canada	Bark - Oak tree	Published in Leducq et al. 2014	NAT	AGATACACCTGCCGAAGTGC		YOL008W	0	AGATACACCTGCCGAAGTGC	AGATACACCTGCCGAAGTGC	yes	yes
MSH_D2B12	SpC	Mont St Hilaire, Quebec, Canada	Bark - Oak tree	Published in Replansky and Bell 2009	NAT	ACTACTGCATAAGGGAGTGC		YOL058W	0	ACTACTGCATAAGGGAGTGC	ACTACTGCATAAGGGAGTGC	yes	yes
yHKS_225	SpC	Plainfield, New Hamshire, USA	Soil - Betula papyrifera	Published in Sylvester et al. 2015	NAT	AGACTCTCGCAAGACGCTTA		YPL120W	0	AGACTCTCGCAAGACGCTTA	AGACTCTCGCAAGACGCTTA	yes
yHKS_254	SpC	Plainfield, New Hamshire, USA	Soil - Betula papyrifera	Published in Sylvester et al. 2015	NAT	ACTACTGGCTTAGATGTGGT		YBR206W	0	ACTACTGGCTTAGATGTGGT	ACTACTGGCTTAGATGTGGT	yes	yes
YPS667	SpC	Buck Hill Falls, Pennsylvania, USA	Bark - Oak tree	Published in Kuehne et al. 2007	NAT	AGAGTGTGCCTACCTCGCTT		YBR262C	0	AGAGTGTGCCTACCTCGCTT	AGAGTGTGCCTACCTCGCTT	yes	yes
LL11_005	SpC*	Ile dOrleans, Quebec, Canada	Bark - Mapple tree	Published in Charron et al. 2014	NAT	GATAAGTGCCAACAGCCCTA		YNL248C	0	GATAAGTGCCAACAGCCCTA	GATAAGTGCCAACAGCCCTA	yes	yes
LL11_006	SpC*	Ile dOrleans, Quebec, Canada	Rotten apple	Published in Charron et al. 2014	NAT	CCAGTACGCCCAATGGAATA		YOR035C	YCR003W	CCAGTACGCCCAATGGAATA	CCAGTACGCCCAATGGAATA	yes	yes
LL12_016	SpC*	Pointe Platon, Quebec, Canada	Bark - Oak tree	Published in Charron et al. 2014	NAT	TACTGAGCGGCATGTCACTG		YOR083W	0	TACTGAGCGGCATGTCACTG	TACTGAGCGGCATGTCACTG	yes	yes
LL12_018	SpC*	Pointe Platon, Quebec, Canada	Bark - Oak tree	Published in Charron et al. 2014	NAT	CATGGATCGCAATTCACGTA		YOR339C	0	CATGGATCGCAATTCACGTA	CATGGATCGCAATTCACGTA	yes	yes
LL2014_057	SpC	Mont Orford, Quebec, Canada	Soil - Acer		NAT	AAGATGCGCTCAACTATCAC		YPL236C	0	AAGATGCGCTCAACTATCAC	AAGATGCGCTCAACTATCAC	yes	yes
LL2014_059	SpC*	Mont Orford, Quebec, Canada	Soil - Acer		NAT	CATCTATGGCAACCGACTTA		YPL179W	0	CATCTATGGCAACCGACTTA	CATCTATGGCAACCGACTTA		yes
LL2014_067	SpC*	Pointe Platon, Quebec, Canada	Bark - Quercus		NAT	AGATCGCGTCAACTGAAGCC		YPL115C	0	AGATCGCGTCAACTGAAGCC	AGATCGCGTCAACTGAAGCC	yes	yes
LL2014_075	SpC*	Pointe Platon, Quebec, Canada	Soil - Quercus		NAT	AGATCGAGGTTTAGCCATGT		YBR208C	0	AGATCGAGGTTTAGCCATGT	AGATCGAGGTTTAGCCATGT
LL2014_078	SpC*	Pointe Platon, Quebec, Canada	Soil - Acer		NAT	ATGCTTCGAGTCCGAGGCTT		YBR264C	0	ATGCTTCGAGTCCGAGGCTT	ATGCTTCGAGTCCGAGGCTT
LL2014_079	SpC*	Pointe Platon, Quebec, Canada	Sticky gum - Quercus		NAT	GGCCTAAGAACAGACTCTCA		YOR001W	0	GGCCTAAGAACAGACTCTCA	GGCCTAAGAACAGACTCTCA		yes
LL2014_090	SpC*	Pointe Platon, Quebec, Canada	Soil - Quercus		NAT	GAGTGCTATCCACGAGACTG		YOR085W	0	GAGTGCTATCCACGAGACTG	GAGTGCTATCCACGAGACTG		yes
LL2014_091	SpC*	Pointe Platon, Quebec, Canada	Soil - Acer		NAT	GCCAGATTATGCAACTCTAC		YOR343C	0	GCCAGATTATGCAACTCTAC	GCCAGATTATGCAACTCTAC		yes
LL2014_098	SpC*	Pointe Platon, Quebec, Canada	Soil - Acer		NAT	GCGCATAGACGAGCATAAGC		YPL230W	0	GCGCATAGACGAGCATAAGC	GCGCATAGACGAGCATAAGC		yes
LL2014_099	SpC*	Pointe Platon, Quebec, Canada	Sticky gum - Acer		NAT	CATAGCGGAACATAGCCTTA		YPL177C	0	CATAGCGGAACATAGCCTTA	CATAGCGGAACATAGCCTTA
LL2014_102	SpC*	Pointe Platon, Quebec, Canada	Bark - Acer		NAT	GATAGTTACACAGCTCGCGC		YPL112C	0	GATAGTTACACAGCTCGCGC	GATAGTTACACAGCTCGCGC
YPS484	SpB	Grand Bend, Ontario, Canada	Bark - Oak tree	Published in Kuehne et al. 2007	NAT	TCCTAGCATCAACGAGGGA	potential sequencing error	YGR151C	0	GGTCCAGACATACCAACGGA	GGTCCAGACATACCAACGGA	yes	yes
LL12_002	SpB	Pointe Platon, Quebec, Canada	Bark - Oak tree	Published in Charron et al. 2014	HPH	illegible	potential sequencing error	YAR029W	0	GACCTATCATCATATTGCCG	GACCTATCATCATATTGCCG	yes
LL2014_076	SpB	Pointe Platon, Quebec, Canada	Soil - Quercus		HPH	AACTCATNTGAATAAAAGNC	potential sequencing error	YMR204C	0	AACTCATGTGAATGCAGGGC	AACTCATGTGAATGCAGGGC	yes
LL12_021	SpB	Pointe Platon, Quebec, Canada	Bark - Oak tree	Published in Charron et al. 2014	NAT	illegible	potential sequencing error	YMR019W	0	GGCATTACATCAAGATCCAC	GGCATTACATCAAGATCCAC	yes
MSH_850-1	SpB	Mont St Hilaire, Quebec, Canada	Bark - Oak tree	Published in Leducq et al. 2014	HPH	illegible	potential sequencing error	YLR012C	0	GCCGCGTAGACAATAGATCA	GCCGCGTAGACAATAGATCA	yes
MSH_588-2	SpB	Mont St Hilaire, Quebec, Canada	Bark - Oak tree		NAT	illegible	potential sequencing error	YNL328C	YOR115C	CAGAGACTACTACATCGTTC	CAGAGACTACTACATCGTTC
MSH_3006-3	SpB	Mont St Hilaire, Quebec, Canada	Bark - Oak tree		NAT	illegible	potential sequencing error	YML013W	0	ATAGTGTCAGCACCCTCTGG	ATAGTGTCAGCACCCTCTGG
yHKS_223	SpB	Plainfield, New Hamshire, USA	Soil - Fagus grandifolia	Published in Sylvester et al. 2015	NAT	illegible	potential sequencing error	YMR035W	0	GATCAGACGACACTAGAGTC	GATCAGACGACACTAGAGTC	yes
yHBJ_9	SpB	Iron River, Wisconsin, USA	Soil - Birch tree	Published in Leducq et al. 2014	NAT	illegible	potential sequencing error	YMR289W	0	AGCACACTATGACCAGGCAG	AGCACACTATGACCAGGCAG	yes
yHBJ_11	SpB	Iron River, Wisconsin, USA	Soil - Quercus	Published in Sylvester et al. 2015	NAT	illegible	potential sequencing error	YNL053W	0	ACTTGACCGAGTACGTCGTG	ACTTGACCGAGTACGTCGTG	yes
LL12_004	SpC	Cap Chat, Quebec, Canada	Bark - Mapple tree	Published in Charron et al. 2014	HPH	illegible	potential sequencing error	YOR005C	0	CGCACGATTACAACATCTGA	CGCACGATTACAACATCTGA	yes
LL13-153	SpC	Mont St Anne, Quebec, Canada	Bark - Mapple tree		HPH	illegible	potential sequencing error	YBR219C	0	ATTGCTCGACGGCTACGTGT	ATTGCTCGACGGCTACGTGT
LL2014_122	SpC	Pointe Platon, Quebec, Canada	Soil - Acer		HPH	illegible	potential sequencing error	YOR295W	0	AACTCAGCGGAATGGATAGC	AACTCAGCGGAATGGATAGC
MSH_D2S35	SpC	Mont St Hilaire, Quebec, Canada	Bark - Oak tree		HPH	illegible	potential sequencing error	YPL208W	0	ATTAGAGGCGCAGCACCATG	ATTAGAGGCGCAGCACCATG
yHKS_225	SpC	Plainfield, New Hamshire, USA	Soil - Betula papyrifera	Published in Sylvester et al. 2015	HPH	illegible	potential sequencing error	YBR177C	YKL007W	TACTCGGCAACAGGTCGGTA	TACTCGGCAACAGGTCGGTA	yes
LL2016_058	SpB	Sucrerie, Parc de la Gatineau, Quebec, Canada	Maple Soil		NAT			YEL033W	0	ATCATTGTCGCAGGGTGCAT	ATCATTGTCGCAGGGTGCAT	yes
yHBJ_23	SpB	Iron River, Wisconsin, USA	Quercus		HPH			YEL049W	0	GGCACTGAGCAACCATCATA	GGCACTGAGCAACCATCATA	yes	yes
LL2014_108	SpC*	Pointe Platon, Quebec, Canada	Soil - Quercus		HPH			YOR040W	0	TCACGTATGGCAGAGCGTAT	TCACGTATGGCAGAGCGTAT		yes
LL2014_121	SpC*	Pointe Platon, Quebec, Canada	Soil - Acer		HPH			YOR348C	0	AATGAGCTGGAAGCCTCTGC	AATGAGCTGGAAGCCTCTGC	yes
LL2014_108	SpC*	Pointe Platon, Quebec, Canada	Soil - Quercus		NAT			YOR024W	0	TCATATTGGCTAAGGCTGAG	TCATATTGGCTAAGGCTGAG		yes
LL2014_141	SpC*	Pointe Platon, Quebec, Canada	Bark - Acer		NAT			YPL140C	0	AGCATGGACTCAGCGTGACT	AGCATGGACTCAGCGTGACT		yes
LL2014_146	SpC*	Pointe Platon, Quebec, Canada	Soil - Acer		NAT			YOR066W	0	GCTTAGCACATACATAGACC	GCTTAGCACATACATAGACC		yes
LL2014_161	SpC*	Pointe Platon, Quebec, Canada	Bark - Acer		NAT			YPL192C	0	GCTGCGATCAAAGCACTCAA	GCTGCGATCAAAGCACTCAA	yes	yes
LL2016_217	SpB	Afton, Michigan, USA	Bark - Oak		NAT			YEL038W	0	AGTGCAGTCGGCCATTAGCT	AGTGCAGTCGGCCATTAGCT	yes
LL2016_235	SpB	Afton, Michigan, USA	Soil - Oak		NAT			YHR061C	YJL176C	AGATTCCATCGAACGGCAGC	AGATTCCATCGAACGGCAGC
LL2014_031	SpB	Holderness, New Hempshire, USA	Bark - Mapple tree		HPH			YMR303C	YKL102C	TAGGTAGAACGATATGCGAC	TAGGTAGAACGATATGCGAC		yes
LL2014_021	SpB	Holderness, New Hempshire, USA	Bark - Oak tree		HPH			YMR153W	0	AATCGCTGTGAAGGATAGTC	AATCGCTGTGAAGGATAGTC		yes
LL2014_026	SpB	Holderness, New Hempshire, USA	Bark - Oak tree		HPH			YMR251W-A	0	AAGTATCTCGCACCGGCATG	AAGTATCTCGCACCGGCATG		yes
LL2014_064	SpB	Saint-Tite-des-Caps, Quebec, Canada	Bark - Acer		HPH			YLR013W	0	CAGGACGTGAAAGCCGATCA	CAGGACGTGAAAGCCGATCA		yes
LL13-183	SpB	Saint-John, Nouveau-Brunswick, Canada	Bark - Quercus rubra	Published in Leducq et al. 2016	NAT			YMR272C	0	GCTCACATCCAACGAGAGGA	GCTCACATCCAACGAGAGGA	yes
LL13-051	SpB	Woburn, Massachusetts, USA	Bark - Oak tree	Published in Leducq et al. 2016	NAT			YLR054C	YCR008W	CCGGAAGCGCAAGTAGTATA	CCGGAAGCGCAAGTAGTATA	yes	yes
LL2014_022	SpB	Holderness, New Hempshire, USA	Bark - Oak tree		NAT			YMR174C	0	TAGTGGCAGTTAGTCATGCT	TAGTGGCAGTTAGTCATGCT
LL2014_053	SpB	Val-dOr, Quebec, Canada	Bark - Acer saccharum		NAT			YNL321W	0	GCTCGTCTCAAATCACAGAA	GCTCGTCTCAAATCACAGAA		yes
LL2014_123	SpB	Pointe Platon, Quebec, Canada	Soil - Acer		NAT			YNL314W	0	GCCCAGTATGTAAATGTCGA	GCCCAGTATGTAAATGTCGA	yes	yes
yHKS_246	SpB	Plainfield, New Hamshire, USA	Soil - Fagus grandifolia	Published in Sylvester et al. 2015	HPH			YMR310C	YOR195W	GAGAGACTATCAAGCCCGAC	GAGAGACTATCAAGCCCGAC	yes
yHKS_267	SpB	Columbia, Missouri, USA	Soil - Quercus alba	Published in Sylvester et al. 2015	HPH			YLL015W	0	AGATCCCGCGTCAGGCATAT	AGATCCCGCGTCAGGCATAT		yes
yHKS_224	SpB	Plainfield, New Hamshire, USA	Soil - Fagus grandifolia	Published in Sylvester et al. 2015	HPH			YMR205C	0	ACATTGCATGGAATCAGGGC	ACATTGCATGGAATCAGGGC	yes
yHKS_253	SpB	Plainfield, New Hamshire, USA	Soil - Betula populifolia	Published in Sylvester et al. 2015	HPH			YAL023C	0	CTGCCATGCGAACAAGAGCA	CTGCCATGCGAACAAGAGCA	yes
yHKS_147	SpB	Madison, Wisconsin, USA	Bark - Quercus alba		HPH			YNL338W	0	AATTGCGACGGACTGCCATG	AATTGCGACGGACTGCCATG	yes
yHRM_73	SpB	Madison, Wisconsin, USA	Unknown	Published in Sylvester et al. 2015	HPH			YML028W	0	AGCCATTCGACATACGGATC	AGCCATTCGACATACGGATC	yes
yHRM_48	SpB	Salem, Oregon, USA	Soil - Quercus	Published in Sylvester et al. 2015	HPH			YMR018W	0	TGCCATAGCAGAGAATCCAC	TGCCATAGCAGAGAATCCAC	yes	yes
LL2014_166	SpB	Pointe Platon, Quebec, Canada	Soil - Quercus		NAT			YAL068C	0	ACATTCTGTCAAGCGTGTCC	ACATTCTGTCAAGCGTGTCC		yes
yHKS_267	SpB	Columbia, Missouri, USA	Soil - Quercus alba	Published in Sylvester et al. 2015	NAT			YAR018C	YKL121W	GAGTGCATAACATTCTGGAC	GAGTGCATAACATTCTGGAC		yes
yHKS_331	SpB	Tahquamenon Falls, Michigan, USA	Soil - Tsuga canadensis	Published in Sylvester et al. 2015	NAT			YMR039C	0	AGCATCGGCAGTAATGTAAG	AGCATCGGCAGTAATGTAAG	yes
yHKS_175	SpB	Madison, Wisconsin, USA	Soil - Quercus alba	Published in Sylvester et al. 2015	NAT			YAL045C	0	ATGACGTGAGCACCTATTGG	ATGACGTGAGCACCTATTGG	yes
yHKS_183	SpB	Madison, Wisconsin, USA	Bark - Unknown	Published in Sylvester et al. 2015	NAT			YAR028W	YKL124W	AGAGCTTCAACATTGCTGAC	AGAGCTTCAACATTGCTGAC	yes
LL13-158	SpC	Mont St Anne, Quebec, Canada	Bark - Birch tree	Published in Leducq et al. 2016	HPH			YDR057W	0	GGGCACAGAGTAACATACCC	GGGCACAGAGTAACATACCC	yes
LL13-135	SpC	Parc national du Lac-T_miscouata, Quebec, Canada	Bark - Cedar tree		HPH			YOL029C	YLR210W	AGAGCCTTAGAACCCATTAC	AGAGCCTTAGAACCCATTAC		yes
LL13-138	SpC	Parc national du Lac-T_miscouata, Quebec, Canada	Bark - Birch tree		HPH			YOL075C	0	GTCATCATCCTCATGCGTTG	GTCATCATCCTCATGCGTTG
LL13-206	SpC	Orford sur le lac, Quebec, Canada	Bark - Mapple tree	Published in Leducq et al. 2016	HPH			YPL162C	0	AATAGAGCGGCAGACACCTC	AATAGAGCGGCAGACACCTC	yes	yes
YPS667	SpC	Buck Hill Falls, Pennsylvania, USA	Bark - Oak tree	Published in Kuehne et al. 2007	HPH			YDR072C	0	GGATTTACACCAGGCTGTCC	GGATTTACACCAGGCTGTCC	yes	yes
LL2015_005	SpC	Erabliere de la montagne verte, Nouveau-brunswick, Canada	Soil - Acer saccharum		HPH			YOR298W	0	GCATCATAACGAGGATCTGC	GCATCATAACGAGGATCTGC	yes	yes
MSH_D1S11	SpC	Mont St Hilaire, Quebec, Canada	Bark - Oak tree	Published in Leducq et al. 2014	HPH			YOL036W	0	ACAGTTGCGAAAGCTCCTCA	ACAGTTGCGAAAGCTCCTCA	yes	yes
LL11_005	SpC*	Ile dOrleans, Quebec, Canada	Bark - Mapple tree	Published in Charron et al. 2014	HPH			YOR017W	0	GAGAGATAGCCACATCACGC	GAGAGATAGCCACATCACGC	yes	yes
LL2014_075	SpC*	Pointe Platon, Quebec, Canada	Soil - Quercus		HPH			YBR233W	YKL061W	AGAGGAACCCACGGCCTTTA	AGAGGAACCCACGGCCTTTA
LL2014_078	SpC*	Pointe Platon, Quebec, Canada	Soil - Acer		HPH			YDR076W	0	GCTAATCGCTAATTCGTTCC	GCTAATCGCTAATTCGTTCC
LL2014_057	SpC*	Mont Orford, Quebec, Canada	Soil - Acer		HPH			YPL206C	0	TTGATACCGCGCTGACCATG	TTGATACCGCGCTGACCATG	yes	yes
LL2014_083	SpC*	Pointe Platon, Quebec, Canada	Soil - Acer		HPH			YOR059C	0	ACACTCATGCAAGCGATGTA	ACACTCATGCAAGCGATGTA
LL2014_090	SpC*	Pointe Platon, Quebec, Canada	Soil - Quercus		HPH			YOR305W	0	CAAGCAGGAGTGACATCTCG	CAAGCAGGAGTGACATCTCG		yes
LL2014_092	SpC*	Pointe Platon, Quebec, Canada	Soil - Acer		HPH			YOL043C	YLR217W	AAGTATCCCGAACTATGACC	AAGTATCCCGAACTATGACC	yes	yes
LL2014_098	SpC*	Pointe Platon, Quebec, Canada	Soil - Acer		HPH			YPL203W	0	CATCTGATAGCATTGCGGTG	CATCTGATAGCATTGCGGTG		yes
LL13-012	SpC*	Quebec, Quebec, Canada	Soil - Oak tree	Published in Leducq et al. 2016	NAT			YOR322C	0	AGCTGCACTGGATTCATAGT	AGCTGCACTGGATTCATAGT	yes
LL13-138	SpC	Parc national du Lac-T_miscouata, Quebec, Canada	Bark - Birch tree		NAT			YOL051W	0	GACTGCATCTCAAGTGTTAC	GACTGCATCTCAAGTGTTAC
LL13-140	SpC	Parc national du Lac-T_miscouata, Quebec, Canada	Bark - Cedar tree	Published in Leducq et al. 2016	NAT			YPL253C	0	ATCTGCTCGTCAGTGGTGCT	ATCTGCTCGTCAGTGGTGCT	yes	yes
LL2014_164	SpC	Pointe Platon, Quebec, Canada	Bark - Acer		NAT			YBR204C	0	AAGGATCGTGTCATTCTGGT	AAGGATCGTGTCATTCTGGT	yes	yes
LL2014_128	SpC	Pointe Platon, Quebec, Canada	Bark - Quercus		NAT			YOL004W	0	ATACTCTGCGAAGCGGTAGC	ATACTCTGCGAAGCGGTAGC		yes
LL2014_139	SpC	Pointe Platon, Quebec, Canada	Soil - Quercus		NAT			YOL054W	0	CAGACACCTGAATTTGTAGC	CAGACACCTGAATTTGTAGC		yes
LL2014_163	SpC	Pointe Platon, Quebec, Canada	Soil - Acer		NAT			YPL123C	YMR074C	AAATGTCGATTAAGCTGCGG	AAATGTCGATTAAGCTGCGG		yes
